# Supplementary material for: Carbapenem-resistant Klebsiella pneumoniae among hospitalized patients in Cape Town, South Africa: molecular epidemiology and characterization
Source: JAC Antimicrob Resist. 2024 Mar 25;6(2):dlae050. doi: 10.1093/jacamr/dlae050 (PMC10963078; doi:10.1093/jacamr/dlae050)
Supplement: dlae050_Supplementary_Data [file dlae050_supplementary_data.zip]

Archive with 2 entries (2 files):
- JAC-AMR-2023-259.R2 Supplementary Methods.docx
- JAC-AMR-2023-259.R2 Supplementary Table 1.xlsx
