# Supplementary material for: Carbapenem-resistant Klebsiella pneumoniae among hospitalized patients in Cape Town, South Africa: molecular epidemiology and characterization
Source: JAC Antimicrob Resist. 2024 Mar 25;6(2):dlae050. doi: 10.1093/jacamr/dlae050 (PMC10963078; doi:10.1093/jacamr/dlae050)
Supplement: dlae050_Supplementary_Data [file dlae050_supplementary_data.zip › JAC-AMR-2023-259.R2 Supplementary Table 1.xlsx]

## Sheet: Sheet1
Sample	Organism	MLST Sequence Type	Note on MLST Sequence type	K and O type	Resistance genes	Plasmids	VFDB Virulence genes	Yersiniabactin	Omp mutations or truncations	Fluoroquinolone mutations	Ragtag assemby reference	NCBI Biosample Accession
KLEB-CRE-GSH-0001	Klebsiella pneumoniae	219	None	unknown (KL114): Very high, O1: Very high	aph(6)-Id, aph(3'')-Ib, aadA2, aac(6')-Ib-cr, aph(3')-Ia, blaCTX-M-15, blaSHV-199, blaSHV-194, blaSHV-179, blaSHV-145, blaSHV-98, blaSHV-78, blaSHV-26, blaOXA-1, blaOXA-48, fosA, mph(A), catB3, OqxB, OqxA, qnrS1, sul1, sul2, dfrA12	IncFIB(pQil), IncFII(K), IncL, IncFIB(K)(pCAV1099-114), repB(R1701), ColRNAI	VFG048498(gb|WP_012737619)_(entF)_enterobactin_synthase_subunit_F, VFG048755(gb|WP_049127998)_(icmF/tssM)_type_VI_secretion_protein_TssM, VFG049257(gb|YP_005227550)_(icmF)_type_VI_secretion_protein_VasK, VFG049143(gb|WP_002892069)_(acrB)_acriflavine_resistance_protein_B, VFG048277(gb|WP_009308599)_(fimD)_outer_membrane_usher_protein_, VFG049195(gb|WP_004150973)_(clpV)_ATP-dependent_chaperone_ClpB…	None	None	None	GCF_024498655.1	SAMN38081425
KLEB-CRE-GSH-0003	Klebsiella pneumoniae	307	None	unknown (KL102): Very high, O2afg: Very high	aadA16, aac(3)-IIa, aac(6')-Ib-cr, blaSHV-106, blaSHV-28, blaOXA-181, blaCTX-M-15, blaOXA-1, fosA, catA2, catA1, catB3, OqxB, OqxA, qnrB6, qnrS1, ARR-3, sul1, tet(D), dfrA27	IncFIB(pQil), IncFIB(K), IncX3, IncFIA(HI1), ColKP3, Col(pHAD28)	VFG000362(gb|WP_002212777)_(irp1)_yersiniabactin_biosynthetic_protein_Irp1, VFG003385(gb|WP_002212775)_(irp2)_yersiniabactin_biosynthetic_protein_Irp2, VFG003250(gb|WP_002212775)_(irp2)_yersiniabactin_biosynthetic_protein_Irp2, VFG000363(gb|WP_002212775)_(irp2)_yersiniabactin_biosynthetic_protein_Irp2, VFG048497(gb|WP_041937591)_(entF)_enterobactin_synthase_subunit_F, VFG049258(gb|WP_171773966)_(…	ybt 16; ICEKp12	OmpK35-32%;OmpK36GD	GyrA-83I;ParC-80I	GCF_024498655.1	SAMN38081426
KLEB-CRE-GSH-0007	Klebsiella pneumoniae	3184	None	K25: High, O5: High	aac(3)-IIa, aph(6)-Id, aph(3'')-Ib, aac(6')-Ib-cr, blaSHV-199, blaSHV-194, blaSHV-185, blaSHV-11, blaSHV-1, blaSHV-179, blaSHV-161, blaSHV-145, blaSHV-98, blaSHV-78, blaSHV-70, blaSHV-26, blaSHV-13, blaCTX-M-15, blaTEM-1B, blaOXA-1, blaOXA-48, fosA, catB3, OqxB, OqxA, qnrB1, sul2, dfrA14	IncFIB(K), IncFII(K), IncL	VFG048498(gb|WP_012737619)_(entF)_enterobactin_synthase_subunit_F, VFG048753(gb|WP_004224382)_(icmF/tssM)_type_VI_secretion_protein_TssM, VFG049140(gb|YP_005225488)_(acrB)_acriflavine_resistance_protein_B, VFG048695_(clpV/tssH)_type_VI_secretion_system_ATPase_TssH, VFG048277(gb|WP_009308599)_(fimD)_outer_membrane_usher_protein_, VFG049194(gb|WP_004150973)_(clpV)_ATP-dependent_chaperone_ClpB, VFG0…	None	None	None	GCF_024498655.1	SAMN38081427
KLEB-CRE-GSH-0010	Klebsiella pneumoniae	307	None	unknown (KL102): Very high, O2afg: Very high	aadA16, aac(3)-IIa, aac(6')-Ib-cr, blaSHV-106, blaSHV-28, blaCTX-M-15, blaOXA-1, fosA, catA2, catA1, catB3, OqxB, OqxA, qnrB6, ARR-3, sul1, tet(D), dfrA27	IncFIB(K), IncFIB(pQil), IncFIA(HI1), Col(pHAD28)	VFG000362(gb|WP_002212777)_(irp1)_yersiniabactin_biosynthetic_protein_Irp1, VFG003385(gb|WP_002212775)_(irp2)_yersiniabactin_biosynthetic_protein_Irp2, VFG003250(gb|WP_002212775)_(irp2)_yersiniabactin_biosynthetic_protein_Irp2, VFG000363(gb|WP_002212775)_(irp2)_yersiniabactin_biosynthetic_protein_Irp2, VFG048497(gb|WP_041937591)_(entF)_enterobactin_synthase_subunit_F, VFG049258(gb|WP_171773966)_(…	ybt 16; ICEKp12	OmpK35-32%	GyrA-83I;ParC-80I	GCF_024498655.1	SAMN38081428
KLEB-CRE-GSH-0011	Klebsiella pneumoniae	219	None	unknown (KL114): Very high, O1: Very high	aac(3)-IIa, aadA2, aac(6')-Ib-cr, aph(3'')-Ib, aph(6)-Id, aph(3')-Ia, blaSHV-199, blaSHV-194, blaSHV-179, blaSHV-145, blaSHV-98, blaSHV-78, blaSHV-26, blaTEM-1B, blaCTX-M-15, blaOXA-1, blaOXA-48, fosA, mph(A), catB3, qnrS1, sul1, sul2, dfrA12	repB(R1701), IncL, IncFIB(K)(pCAV1099-114), ColRNAI	VFG000362(gb|WP_002212777)_(irp1)_yersiniabactin_biosynthetic_protein_Irp1, VFG003385(gb|WP_002212775)_(irp2)_yersiniabactin_biosynthetic_protein_Irp2, VFG003250(gb|WP_002212775)_(irp2)_yersiniabactin_biosynthetic_protein_Irp2, VFG000363(gb|WP_002212775)_(irp2)_yersiniabactin_biosynthetic_protein_Irp2, VFG048498(gb|WP_012737619)_(entF)_enterobactin_synthase_subunit_F, VFG048755(gb|WP_049127998)_(…	ybt 14; ICEKp5	OmpK35-70%;OmpK36GD	GyrA-83Y	GCF_024498655.1	SAMN38081429
KLEB-CRE-GSH-0012	Klebsiella pneumoniae	219	None	unknown (KL114): Very high, O1: Very high	aac(3)-IIa, aadA2, aac(6')-Ib-cr, aph(3'')-Ib, aph(6)-Id, aph(3')-Ia, blaSHV-199, blaSHV-194, blaSHV-179, blaSHV-145, blaSHV-98, blaSHV-78, blaSHV-26, blaTEM-1B, blaCTX-M-15, blaOXA-1, blaOXA-48, fosA, mph(A), catB3, qnrS1, sul1, sul2, dfrA12	repB(R1701), IncL, IncFIB(K)(pCAV1099-114), ColRNAI	VFG000362(gb|WP_002212777)_(irp1)_yersiniabactin_biosynthetic_protein_Irp1, VFG003385(gb|WP_002212775)_(irp2)_yersiniabactin_biosynthetic_protein_Irp2, VFG003250(gb|WP_002212775)_(irp2)_yersiniabactin_biosynthetic_protein_Irp2, VFG000363(gb|WP_002212775)_(irp2)_yersiniabactin_biosynthetic_protein_Irp2, VFG048498(gb|WP_012737619)_(entF)_enterobactin_synthase_subunit_F, VFG048755(gb|WP_049127998)_(…	ybt 14; ICEKp5	OmpK35-19%;OmpK36GD	GyrA-83Y	GCF_024498655.1	SAMN38081430
KLEB-CRE-GSH-0013	Klebsiella pneumoniae	219	None	unknown (KL114): High, O1: Very high	aac(3)-IIa, aadA2, aac(6')-Ib-cr, aph(3'')-Ib, aph(6)-Id, aph(3')-Ia, blaSHV-199, blaSHV-194, blaSHV-179, blaSHV-145, blaSHV-98, blaSHV-78, blaSHV-26, blaCTX-M-15, blaTEM-1B, blaOXA-1, blaOXA-48, fosA, mph(A), catB3, qnrS1, sul1, sul2, dfrA12	repB(R1701), IncL, IncFIB(K)(pCAV1099-114), ColRNAI	VFG000362(gb|WP_002212777)_(irp1)_yersiniabactin_biosynthetic_protein_Irp1, VFG003385(gb|WP_002212775)_(irp2)_yersiniabactin_biosynthetic_protein_Irp2, VFG003250(gb|WP_002212775)_(irp2)_yersiniabactin_biosynthetic_protein_Irp2, VFG000363(gb|WP_002212775)_(irp2)_yersiniabactin_biosynthetic_protein_Irp2, VFG048498(gb|WP_012737619)_(entF)_enterobactin_synthase_subunit_F, VFG048755(gb|WP_049127998)_(…	ybt 14; ICEKp5	OmpK35-70%;OmpK36GD	GyrA-83Y	GCF_024498655.1	SAMN38081431
KLEB-CRE-GSH-0014	Klebsiella pneumoniae	219	None	unknown (KL114): Very high, O1: Very high	aac(3)-IIa, aadA2, aac(6')-Ib-cr, aph(3'')-Ib, aph(6)-Id, aph(3')-Ia, blaSHV-199, blaSHV-194, blaSHV-179, blaSHV-145, blaSHV-98, blaSHV-78, blaSHV-26, blaCTX-M-15, blaTEM-1B, blaOXA-1, blaOXA-48, fosA, mph(A), catB3, qnrS1, sul1, sul2, dfrA12	repB(R1701), IncL, IncFIB(K)(pCAV1099-114), ColRNAI	VFG000362(gb|WP_002212777)_(irp1)_yersiniabactin_biosynthetic_protein_Irp1, VFG003385(gb|WP_002212775)_(irp2)_yersiniabactin_biosynthetic_protein_Irp2, VFG003250(gb|WP_002212775)_(irp2)_yersiniabactin_biosynthetic_protein_Irp2, VFG000363(gb|WP_002212775)_(irp2)_yersiniabactin_biosynthetic_protein_Irp2, VFG048498(gb|WP_012737619)_(entF)_enterobactin_synthase_subunit_F, VFG048755(gb|WP_049127998)_(…	ybt 14; ICEKp5	OmpK35-70%;OmpK36GD	GyrA-83Y	GCF_024498655.1	SAMN38081432
KLEB-CRE-GSH-0015	Klebsiella pneumoniae	219	None	unknown (KL114): Very high, O1: Very high	aac(3)-IIa, aadA2, aac(6')-Ib-cr, aph(3'')-Ib, aph(6)-Id, aph(3')-Ia, blaSHV-199, blaSHV-194, blaSHV-179, blaSHV-145, blaSHV-98, blaSHV-78, blaSHV-26, blaTEM-1B, blaCTX-M-15, blaOXA-1, blaOXA-48, fosA, mph(A), catB3, qnrS1, sul1, sul2, dfrA12	repB(R1701), IncL, IncFIB(K)(pCAV1099-114), ColRNAI	VFG000362(gb|WP_002212777)_(irp1)_yersiniabactin_biosynthetic_protein_Irp1, VFG003385(gb|WP_002212775)_(irp2)_yersiniabactin_biosynthetic_protein_Irp2, VFG003250(gb|WP_002212775)_(irp2)_yersiniabactin_biosynthetic_protein_Irp2, VFG000363(gb|WP_002212775)_(irp2)_yersiniabactin_biosynthetic_protein_Irp2, VFG048498(gb|WP_012737619)_(entF)_enterobactin_synthase_subunit_F, VFG048755(gb|WP_049127998)_(…	ybt 14; ICEKp5	OmpK35-19%;OmpK36GD	GyrA-83Y	GCF_024498655.1	SAMN38081433
KLEB-CRE-GSH-0016	Klebsiella pneumoniae	607	None	K25: Very high, O1: High	aac(3)-IIa, aadA16, aac(6')-Ib-cr, aph(6)-Id, aph(3'')-Ib, blaSHV-65, blaCTX-M-15, blaTEM-1B, fosA, OqxB, OqxA, qnrB6, ARR-3, sul1, sul2, dfrA27	IncFIA(HI1), IncFIB(pQil), IncR, IncFII(K), IncFIB(K), ColRNAI	VFG000362(gb|WP_002212777)_(irp1)_yersiniabactin_biosynthetic_protein_Irp1, VFG003385(gb|WP_002212775)_(irp2)_yersiniabactin_biosynthetic_protein_Irp2, VFG003250(gb|WP_002212775)_(irp2)_yersiniabactin_biosynthetic_protein_Irp2, VFG000363(gb|WP_002212775)_(irp2)_yersiniabactin_biosynthetic_protein_Irp2, VFG048497(gb|WP_041937591)_(entF)_enterobactin_synthase_subunit_F, VFG048755(gb|WP_049127998)_(…	ybt 14; ICEKp5	None	None	GCF_024498655.1	SAMN38081434
KLEB-CRE-GSH-0018	Klebsiella pneumoniae	219	None	unknown (KL114): Very high, O1: Very high	aac(3)-IIa, aadA2, aac(6')-Ib-cr, aph(3'')-Ib, aph(6)-Id, aph(3')-Ia, blaSHV-199, blaSHV-194, blaSHV-179, blaSHV-145, blaSHV-98, blaSHV-78, blaSHV-26, blaTEM-1B, blaCTX-M-15, blaOXA-48, blaOXA-1, fosA, mph(A), catB3, qnrS1, sul1, sul2, dfrA12	repB(R1701), IncL, IncFIB(K)(pCAV1099-114), ColRNAI	VFG000362(gb|WP_002212777)_(irp1)_yersiniabactin_biosynthetic_protein_Irp1, VFG003385(gb|WP_002212775)_(irp2)_yersiniabactin_biosynthetic_protein_Irp2, VFG003250(gb|WP_002212775)_(irp2)_yersiniabactin_biosynthetic_protein_Irp2, VFG000363(gb|WP_002212775)_(irp2)_yersiniabactin_biosynthetic_protein_Irp2, VFG048498(gb|WP_012737619)_(entF)_enterobactin_synthase_subunit_F, VFG048755(gb|WP_049127998)_(…	ybt 14; ICEKp5	OmpK35-70%;OmpK36GD	GyrA-83Y	GCF_024498655.1	SAMN38081435
KLEB-CRE-GSH-0019	Klebsiella pneumoniae	219	None	unknown (KL114): Very high, O1: Very high	aac(3)-IIa, aadA2, aac(6')-Ib-cr, aph(3'')-Ib, aph(6)-Id, aph(3')-Ia, blaSHV-199, blaSHV-194, blaSHV-179, blaSHV-145, blaSHV-98, blaSHV-78, blaSHV-26, blaTEM-1B, blaCTX-M-15, blaOXA-1, blaOXA-48, fosA, mph(A), catB3, qnrS1, sul1, sul2, dfrA12	repB(R1701), IncL, IncFIB(K)(pCAV1099-114), ColRNAI	VFG000362(gb|WP_002212777)_(irp1)_yersiniabactin_biosynthetic_protein_Irp1, VFG003385(gb|WP_002212775)_(irp2)_yersiniabactin_biosynthetic_protein_Irp2, VFG003250(gb|WP_002212775)_(irp2)_yersiniabactin_biosynthetic_protein_Irp2, VFG000363(gb|WP_002212775)_(irp2)_yersiniabactin_biosynthetic_protein_Irp2, VFG048498(gb|WP_012737619)_(entF)_enterobactin_synthase_subunit_F, VFG048755(gb|WP_049127998)_(…	ybt 14; ICEKp5 (incomplete)	OmpK35-70%;OmpK36GD	GyrA-83Y	GCF_024498655.1	SAMN38081436
KLEB-CRE-GSH-0022	Klebsiella pneumoniae	307	None	unknown (KL102): Very high, O2afg: Very high	aac(3)-IIa, aadA16, aac(6')-Ib-cr, blaSHV-106, blaSHV-28, blaOXA-181, blaCTX-M-15, blaOXA-1, fosA, catA2, catA1, catB3, OqxB, OqxA, qnrS1, qnrB6, ARR-3, sul1, tet(D), dfrA27	IncFIB(K), IncFIB(pQil), IncX3, IncFIA(HI1), ColKP3, Col(pHAD28)	VFG000362(gb|WP_002212777)_(irp1)_yersiniabactin_biosynthetic_protein_Irp1, VFG003385(gb|WP_002212775)_(irp2)_yersiniabactin_biosynthetic_protein_Irp2, VFG003250(gb|WP_002212775)_(irp2)_yersiniabactin_biosynthetic_protein_Irp2, VFG000363(gb|WP_002212775)_(irp2)_yersiniabactin_biosynthetic_protein_Irp2, VFG048497(gb|WP_041937591)_(entF)_enterobactin_synthase_subunit_F, VFG049258(gb|WP_171773966)_(…	ybt 16; ICEKp12	OmpK35-32%;OmpK36GD	GyrA-83I;ParC-80I	GCF_024498655.1	SAMN38081437
KLEB-CRE-GSH-0023	Klebsiella pneumoniae	219	None	unknown (KL114): Very high, O2a: Very high	aac(3)-IIa, aadA2, aac(6')-Ib-cr, aph(3'')-Ib, aph(6)-Id, aph(3')-Ia, blaSHV-199, blaSHV-194, blaSHV-179, blaSHV-145, blaSHV-98, blaSHV-78, blaSHV-26, blaCTX-M-15, blaTEM-1B, blaOXA-1, blaOXA-48, fosA, mph(A), catB3, qnrS1, sul1, sul2, dfrA12	repB(R1701), IncL, IncFIB(K)(pCAV1099-114), ColRNAI	VFG000362(gb|WP_002212777)_(irp1)_yersiniabactin_biosynthetic_protein_Irp1, VFG003385(gb|WP_002212775)_(irp2)_yersiniabactin_biosynthetic_protein_Irp2, VFG003250(gb|WP_002212775)_(irp2)_yersiniabactin_biosynthetic_protein_Irp2, VFG000363(gb|WP_002212775)_(irp2)_yersiniabactin_biosynthetic_protein_Irp2, VFG048498(gb|WP_012737619)_(entF)_enterobactin_synthase_subunit_F, VFG048755(gb|WP_049127998)_(…	ybt 14; ICEKp5	OmpK35-70%;OmpK36GD	GyrA-83Y	GCF_024498655.1	SAMN38081438
KLEB-CRE-GSH-0027	Klebsiella pneumoniae	219	None	unknown (KL114): Very high, O1: Very high	aac(3)-IIa, aadA2, aac(6')-Ib-cr, aph(3'')-Ib, aph(6)-Id, aph(3')-Ia, blaSHV-199, blaSHV-194, blaSHV-179, blaSHV-145, blaSHV-98, blaSHV-78, blaSHV-26, blaTEM-1B, blaCTX-M-15, blaOXA-1, blaOXA-48, fosA, mph(A), catB3, qnrS1, sul1, sul2, dfrA12	repB(R1701), IncL, IncFIB(K)(pCAV1099-114), ColRNAI	VFG000362(gb|WP_002212777)_(irp1)_yersiniabactin_biosynthetic_protein_Irp1, VFG003385(gb|WP_002212775)_(irp2)_yersiniabactin_biosynthetic_protein_Irp2, VFG003250(gb|WP_002212775)_(irp2)_yersiniabactin_biosynthetic_protein_Irp2, VFG000363(gb|WP_002212775)_(irp2)_yersiniabactin_biosynthetic_protein_Irp2, VFG048498(gb|WP_012737619)_(entF)_enterobactin_synthase_subunit_F, VFG048755(gb|WP_049127998)_(…	ybt 14; ICEKp5	OmpK35-70%;OmpK36GD	GyrA-83Y	GCF_024498655.1	SAMN38081439
KLEB-CRE-GSH-0028	Klebsiella pneumoniae	220	None	unknown (KL114): Very high, O1: Very high	aph(6)-Id, aph(3'')-Ib, aadA16, aac(6')-Ib-cr, blaSHV-33, blaCTX-M-15, blaTEM-1B, blaOXA-48, fosA, OqxB, OqxA, qnrB1, ARR-3, sul2, sul1, dfrA27	IncFIB(pKPHS1), IncFIB(K), IncR, IncL, IncFII(K), Col(pHAD28)	VFG048494(gb|YP_005225740)_(entF)_enterobactin_synthase_subunit_F, VFG048754(gb|WP_077250640)_(icmF/tssM)_type_VI_secretion_protein_TssM, VFG049255(gb|WP_014907370)_(icmF)_type_VI_secretion_protein_VasK, VFG049174(gb|WP_012540699)_(icmF)_type_VI_secretion_protein_VasK, VFG049143(gb|WP_002892069)_(acrB)_acriflavine_resistance_protein_B, VFG049140(gb|YP_005225488)_(acrB)_acriflavine_resistance_prot…	None	None	None	GCF_024498655.1	SAMN38081440
KLEB-CRE-GSH-0030	Klebsiella pneumoniae	307	None	unknown (KL102): Very high, O2afg: Very high	aadA16, aac(3)-IIa, aac(6')-Ib-cr, blaSHV-106, blaSHV-28, blaOXA-181, blaCTX-M-15, blaOXA-1, fosA, catA2, catA1, catB3, OqxB, OqxA, qnrB6, qnrS1, ARR-3, sul1, tet(D), dfrA27	IncFIB(K), IncFIB(pQil), IncX3, IncFIA(HI1), ColKP3, Col(pHAD28)	VFG000362(gb|WP_002212777)_(irp1)_yersiniabactin_biosynthetic_protein_Irp1, VFG003385(gb|WP_002212775)_(irp2)_yersiniabactin_biosynthetic_protein_Irp2, VFG003250(gb|WP_002212775)_(irp2)_yersiniabactin_biosynthetic_protein_Irp2, VFG000363(gb|WP_002212775)_(irp2)_yersiniabactin_biosynthetic_protein_Irp2, VFG048497(gb|WP_041937591)_(entF)_enterobactin_synthase_subunit_F, VFG049258(gb|WP_171773966)_(…	ybt 16; ICEKp12	OmpK35-32%;OmpK36GD	GyrA-83I;ParC-80I	GCF_024498655.1	SAMN38081441
KLEB-CRE-GSH-0033	Klebsiella pneumoniae	219	None	unknown (KL114): Very high, O1: Very high	aac(3)-IIa, aph(6)-Id, aph(3'')-Ib, aadA2, rmtF, aac(6')-Ib-Hangzhou, blaSHV-199, blaSHV-194, blaSHV-179, blaSHV-145, blaSHV-98, blaSHV-78, blaSHV-26, blaTEM-1B, blaNDM-1, blaCTX-M-15, blaOXA-1, fosA, mph(A), catB3, OqxB, OqxA, qnrS1, qnrB1, sul1, sul2, dfrA12	IncFIB(pQil), IncFIA(HI1), IncFII(K), IncFIB(K)(pCAV1099-114), Col440II	VFG000362(gb|WP_002212777)_(irp1)_yersiniabactin_biosynthetic_protein_Irp1, VFG003385(gb|WP_002212775)_(irp2)_yersiniabactin_biosynthetic_protein_Irp2, VFG003250(gb|WP_002212775)_(irp2)_yersiniabactin_biosynthetic_protein_Irp2, VFG000363(gb|WP_002212775)_(irp2)_yersiniabactin_biosynthetic_protein_Irp2, VFG048498(gb|WP_012737619)_(entF)_enterobactin_synthase_subunit_F, VFG048755(gb|WP_049127998)_(…	ybt 14; ICEKp5	None	None	GCF_024498655.1	SAMN38081442
KLEB-CRE-GSH-0036	Klebsiella pneumoniae	220	None	unknown (KL114): Very high, O1: Very high	aph(6)-Id, aph(3'')-Ib, aadA16, aac(6')-Ib-cr, blaSHV-33, blaCTX-M-15, blaTEM-1B, blaOXA-48, fosA, OqxB, OqxA, qnrB1, ARR-3, sul2, sul1, dfrA27	IncFIB(pKPHS1), IncFIB(K), IncR, IncL, IncFII(K), Col(pHAD28)	VFG048494(gb|YP_005225740)_(entF)_enterobactin_synthase_subunit_F, VFG048754(gb|WP_077250640)_(icmF/tssM)_type_VI_secretion_protein_TssM, VFG049255(gb|WP_014907370)_(icmF)_type_VI_secretion_protein_VasK, VFG049174(gb|WP_012540699)_(icmF)_type_VI_secretion_protein_VasK, VFG049143(gb|WP_002892069)_(acrB)_acriflavine_resistance_protein_B, VFG049140(gb|YP_005225488)_(acrB)_acriflavine_resistance_prot…	None	None	None	GCF_024498655.1	SAMN38081443
KLEB-CRE-GSH-0039	Klebsiella pneumoniae	307	None	unknown (KL102): Very high, O2afg: Very high	aadA16, aac(3)-IIa, aac(6')-Ib-cr, blaSHV-106, blaSHV-28, blaCTX-M-15, blaOXA-1, fosA, catA2, catA1, catB3, OqxB, OqxA, qnrB6, ARR-3, sul1, tet(D), dfrA27	IncFIB(K), IncFIB(pQil), IncX3, IncFIA(HI1), Col(pHAD28)	VFG000362(gb|WP_002212777)_(irp1)_yersiniabactin_biosynthetic_protein_Irp1, VFG003385(gb|WP_002212775)_(irp2)_yersiniabactin_biosynthetic_protein_Irp2, VFG003250(gb|WP_002212775)_(irp2)_yersiniabactin_biosynthetic_protein_Irp2, VFG000363(gb|WP_002212775)_(irp2)_yersiniabactin_biosynthetic_protein_Irp2, VFG048497(gb|WP_041937591)_(entF)_enterobactin_synthase_subunit_F, VFG049258(gb|WP_171773966)_(…	ybt 16; ICEKp12	OmpK35-32%;OmpK36GD	GyrA-83I;ParC-80I	GCF_024498655.1	SAMN38081444
KLEB-CRE-GSH-0041	Klebsiella pneumoniae	353	None	unknown (KL110): Good, O3b: Good	aac(3)-IIa, aac(6')-Ib-cr, aph(6)-Id, aph(3'')-Ib, blaSHV-44, blaCTX-M-15, blaTEM-1B, blaOXA-1, blaOXA-48, fosA, catB3, catA1, OqxB, OqxA, qnrB1, sul2, tet(D), dfrA14	IncFIB(K), IncFII(K), IncL, ColRNAI, Col440II, Col440I	VFG000362(gb|WP_002212777)_(irp1)_yersiniabactin_biosynthetic_protein_Irp1, VFG003385(gb|WP_002212775)_(irp2)_yersiniabactin_biosynthetic_protein_Irp2, VFG003250(gb|WP_002212775)_(irp2)_yersiniabactin_biosynthetic_protein_Irp2, VFG000363(gb|WP_002212775)_(irp2)_yersiniabactin_biosynthetic_protein_Irp2, VFG048497(gb|WP_041937591)_(entF)_enterobactin_synthase_subunit_F, VFG048754(gb|WP_077250640)_(…	ybt 10; ICEKp4	None	None	GCF_024498655.1	SAMN38081445
KLEB-CRE-M09-0002	Klebsiella pneumoniae	307	None	unknown (KL102): Very high, O2afg: Very high	aph(6)-Id, aph(3'')-Ib, aac(3)-IIa, blaSHV-106, blaSHV-28, blaCTX-M-15, blaTEM-1B, fosA, catA2, OqxB, OqxA, sul2, tet(D), dfrA14	IncFIB(K), IncFII(K), IncX3	VFG048497(gb|WP_041937591)_(entF)_enterobactin_synthase_subunit_F, VFG049258(gb|WP_171773966)_(icmF)_type_VI_secretion_protein_VasK, VFG049175(gb|WP_009485633)_(icmF)_type_VI_secretion_protein_VasK, VFG049143(gb|WP_002892069)_(acrB)_acriflavine_resistance_protein_B, VFG048698(gb|WP_020947550)_(clpV/tssH)_type_VI_secretion_system_ATPase_TssH, VFG048693(gb|YP_005226603)_(clpV/tssH)_type_VI_secretio…	None	OmpK35-59%	GyrA-83I;ParC-80I	GCF_024498655.1	SAMN38081446
KLEB-CRE-M09-0004	Klebsiella pneumoniae	2497	None	K64: Perfect, O1: Very high	aadA1, armA, aac(6')-Ib-cr, blaSHV-182, blaOXA-232, blaCTX-M-15, blaOXA-1, blaTEM-1A, fosA, msr(E), ere(A), mph(E), cmlA1, catB3, OqxB, OqxA, qnrB1, ARR-2, sul1, tet(D), dfrA14	IncFIB(pNDM-Mar), ColRNAI, ColKP3, Col(pHAD28), IncHI1B(pNDM-MAR)	VFG000362(gb|WP_002212777)_(irp1)_yersiniabactin_biosynthetic_protein_Irp1, VFG003385(gb|WP_002212775)_(irp2)_yersiniabactin_biosynthetic_protein_Irp2, VFG003250(gb|WP_002212775)_(irp2)_yersiniabactin_biosynthetic_protein_Irp2, VFG000363(gb|WP_002212775)_(irp2)_yersiniabactin_biosynthetic_protein_Irp2, VFG048494(gb|YP_005225740)_(entF)_enterobactin_synthase_subunit_F, VFG048751(gb|YP_005226614)_(…	ybt 16; ICEKp12	OmpK35-32%	GyrA-83I;ParC-80I	GCF_024498655.1	SAMN38081447
KLEB-CRE-M09-0005	Klebsiella pneumoniae	2497	None	K64: Very high, O1: Very high	aadA1, armA, aac(6')-Ib-cr, blaCTX-M-15, blaSHV-182, blaNDM-1, blaOXA-232, blaOXA-1, fosA, msr(E), ere(A), mph(E), cmlA1, catB3, catA1, OqxB, OqxA, qnrB1, ARR-2, sul1, dfrA14	IncFIB(pNDM-Mar), ColKP3, IncHI1B(pNDM-MAR), Col440II, Col(pHAD28)	VFG000362(gb|WP_002212777)_(irp1)_yersiniabactin_biosynthetic_protein_Irp1, VFG003385(gb|WP_002212775)_(irp2)_yersiniabactin_biosynthetic_protein_Irp2, VFG003250(gb|WP_002212775)_(irp2)_yersiniabactin_biosynthetic_protein_Irp2, VFG000363(gb|WP_002212775)_(irp2)_yersiniabactin_biosynthetic_protein_Irp2, VFG048494(gb|YP_005225740)_(entF)_enterobactin_synthase_subunit_F, VFG048751(gb|YP_005226614)_(…	ybt 16; ICEKp12	OmpK35-32%	GyrA-83I;ParC-80I	GCF_024498655.1	SAMN38081448
KLEB-CRE-M09-0007	Klebsiella pneumoniae	307	None	unknown (KL102): Very high, O2afg: Very high	blaSHV-106, blaSHV-28, blaOXA-181, fosA, OqxB, OqxA, qnrS1	IncFIB(pNDM-Mar), IncX3, ColKP3	VFG048497(gb|WP_041937591)_(entF)_enterobactin_synthase_subunit_F, VFG049258(gb|WP_171773966)_(icmF)_type_VI_secretion_protein_VasK, VFG049175(gb|WP_009485633)_(icmF)_type_VI_secretion_protein_VasK, VFG049143(gb|WP_002892069)_(acrB)_acriflavine_resistance_protein_B, VFG048698(gb|WP_020947550)_(clpV/tssH)_type_VI_secretion_system_ATPase_TssH, VFG048693(gb|YP_005226603)_(clpV/tssH)_type_VI_secretio…	None	OmpK35-59%	GyrA-83I;ParC-80I	GCF_024498655.1	SAMN38081449
KLEB-CRE-M09-0008	Klebsiella pneumoniae	307	None	unknown (KL102): Very high, O2afg: Very high	aph(6)-Id, aph(3'')-Ib, aac(3)-IIa, blaSHV-106, blaSHV-28, blaOXA-181, blaCTX-M-15, blaTEM-1B, fosA, catA2, OqxB, OqxA, qnrS1, sul2, tet(D), dfrA14	IncFIB(K), IncFII(K), ColKP3, IncX3	VFG048497(gb|WP_041937591)_(entF)_enterobactin_synthase_subunit_F, VFG049258(gb|WP_171773966)_(icmF)_type_VI_secretion_protein_VasK, VFG049175(gb|WP_009485633)_(icmF)_type_VI_secretion_protein_VasK, VFG049143(gb|WP_002892069)_(acrB)_acriflavine_resistance_protein_B, VFG048698(gb|WP_020947550)_(clpV/tssH)_type_VI_secretion_system_ATPase_TssH, VFG048693(gb|YP_005226603)_(clpV/tssH)_type_VI_secretio…	None	OmpK35-59%	GyrA-83I;ParC-80I	GCF_024498655.1	SAMN38081450
KLEB-CRE-M09-0010	Klebsiella pneumoniae	307	None	unknown (KL102): Very high, O2afg: Very high	aph(6)-Id, aph(3'')-Ib, aac(3)-IIa, aac(6')-Ib-cr, blaSHV-106, blaSHV-28, blaCTX-M-15, blaTEM-1B, blaOXA-181, blaOXA-1, fosA, mph(A), catB3, OqxB, OqxA, qnrS1, qnrB1, sul2, tet(A), dfrA14	IncFIB(K), IncFII(K), ColKP3, IncX3	VFG048497(gb|WP_041937591)_(entF)_enterobactin_synthase_subunit_F, VFG049258(gb|WP_171773966)_(icmF)_type_VI_secretion_protein_VasK, VFG049175(gb|WP_009485633)_(icmF)_type_VI_secretion_protein_VasK, VFG049143(gb|WP_002892069)_(acrB)_acriflavine_resistance_protein_B, VFG048698(gb|WP_020947550)_(clpV/tssH)_type_VI_secretion_system_ATPase_TssH, VFG048693(gb|YP_005226603)_(clpV/tssH)_type_VI_secretio…	None	OmpK35-59%	GyrA-83I;ParC-80I	GCF_024498655.1	SAMN38081451
KLEB-CRE-M09-0012	Klebsiella pneumoniae	2497	None	K64: Very high, O1: Very high	aadA1, armA, aac(6')-Ib-cr, blaCTX-M-15, blaSHV-182, blaNDM-1, blaOXA-232, blaOXA-1, fosA, msr(E), ere(A), mph(E), cmlA1, catB3, catA1, OqxB, OqxA, qnrB1, ARR-2, sul1, dfrA14	IncFIB(pNDM-Mar), ColKP3, Col440II, Col(pHAD28), IncHI1B(pNDM-MAR)	VFG000362(gb|WP_002212777)_(irp1)_yersiniabactin_biosynthetic_protein_Irp1, VFG003385(gb|WP_002212775)_(irp2)_yersiniabactin_biosynthetic_protein_Irp2, VFG003250(gb|WP_002212775)_(irp2)_yersiniabactin_biosynthetic_protein_Irp2, VFG000363(gb|WP_002212775)_(irp2)_yersiniabactin_biosynthetic_protein_Irp2, VFG048494(gb|YP_005225740)_(entF)_enterobactin_synthase_subunit_F, VFG048751(gb|YP_005226614)_(…	ybt 16; ICEKp12	OmpK35-32%	GyrA-83I;ParC-80I	GCF_024498655.1	SAMN38081452
KLEB-CRE-M09-0013	Klebsiella pneumoniae	307	None	unknown (KL102): Very high, O2afg: Very high	aph(6)-Id, aph(3'')-Ib, aac(3)-IIa, blaSHV-106, blaSHV-28, blaOXA-181, blaCTX-M-15, blaTEM-1B, fosA, catA2, OqxB, OqxA, qnrS1, sul2, tet(D), dfrA14	IncFIB(K), IncFII(K), ColKP3, IncX3	VFG048497(gb|WP_041937591)_(entF)_enterobactin_synthase_subunit_F, VFG049258(gb|WP_171773966)_(icmF)_type_VI_secretion_protein_VasK, VFG049175(gb|WP_009485633)_(icmF)_type_VI_secretion_protein_VasK, VFG049143(gb|WP_002892069)_(acrB)_acriflavine_resistance_protein_B, VFG048698(gb|WP_020947550)_(clpV/tssH)_type_VI_secretion_system_ATPase_TssH, VFG048693(gb|YP_005226603)_(clpV/tssH)_type_VI_secretio…	None	OmpK35-59%	GyrA-83I;ParC-80I	GCF_024498655.1	SAMN38081453
KLEB-CRE-M09-0014	Klebsiella pneumoniae	2497	None	K64: Perfect, O1: Very high	aac(6')-Ib-cr, blaSHV-182, blaOXA-232, blaTEM-1A, blaCTX-M-15, blaOXA-1, fosA, catB3, OqxB, OqxA, qnrB1, tet(D), dfrA14	ColRNAI, IncHI1B(pNDM-MAR), IncFIB(pNDM-Mar), ColKP3, Col(pHAD28), Col440II	VFG000362(gb|WP_002212777)_(irp1)_yersiniabactin_biosynthetic_protein_Irp1, VFG003385(gb|WP_002212775)_(irp2)_yersiniabactin_biosynthetic_protein_Irp2, VFG003250(gb|WP_002212775)_(irp2)_yersiniabactin_biosynthetic_protein_Irp2, VFG000363(gb|WP_002212775)_(irp2)_yersiniabactin_biosynthetic_protein_Irp2, VFG048494(gb|YP_005225740)_(entF)_enterobactin_synthase_subunit_F, VFG048751(gb|YP_005226614)_(…	ybt 16; ICEKp12	OmpK35-32%	GyrA-83I;ParC-80I	GCF_024498655.1	SAMN38081454
KLEB-CRE-M09-0015	Klebsiella pneumoniae	307	None	unknown (KL102): Very high, O2afg: Very high	aph(6)-Id, aph(3'')-Ib, aac(3)-IIa, blaSHV-106, blaSHV-28, blaCTX-M-15, blaTEM-1B, fosA, catA2, OqxB, OqxA, sul2, tet(D), dfrA14	IncFIB(K), IncFII(K), IncX3	VFG048497(gb|WP_041937591)_(entF)_enterobactin_synthase_subunit_F, VFG049258(gb|WP_171773966)_(icmF)_type_VI_secretion_protein_VasK, VFG049175(gb|WP_009485633)_(icmF)_type_VI_secretion_protein_VasK, VFG049143(gb|WP_002892069)_(acrB)_acriflavine_resistance_protein_B, VFG048698(gb|WP_020947550)_(clpV/tssH)_type_VI_secretion_system_ATPase_TssH, VFG048693(gb|YP_005226603)_(clpV/tssH)_type_VI_secretio…	None	OmpK35-59%	GyrA-83I;ParC-80I	GCF_024498655.1	SAMN38081455
KLEB-CRE-NO2-0004	Klebsiella pneumoniae	307	None	unknown (KL102): Good, O2afg: Very high	aph(6)-Id, aph(3'')-Ib, aac(3)-IIa, aac(6')-Ib-cr, blaSHV-106, blaSHV-28, blaTEM-1B, blaOXA-181, blaCTX-M-15, blaOXA-1, fosA, mph(A), catB3, OqxB, OqxA, qnrS1, qnrB1, sul2, tet(A), dfrA14	IncFIB(K), IncX3, IncFII(K), ColKP3	VFG048497(gb|WP_041937591)_(entF)_enterobactin_synthase_subunit_F, VFG049258(gb|WP_171773966)_(icmF)_type_VI_secretion_protein_VasK, VFG049175(gb|WP_009485633)_(icmF)_type_VI_secretion_protein_VasK, VFG049143(gb|WP_002892069)_(acrB)_acriflavine_resistance_protein_B, VFG048698(gb|WP_020947550)_(clpV/tssH)_type_VI_secretion_system_ATPase_TssH, VFG048693(gb|YP_005226603)_(clpV/tssH)_type_VI_secretio…	None	OmpK35-59%	GyrA-83I;ParC-80I	GCF_024498655.1	SAMN38081456
KLEB-CRE-RXH-0003	Klebsiella pneumoniae	29	None	K30: Good, O1: Very high	aac(3)-IId, aph(6)-Id, aph(3'')-Ib, blaSHV-187, blaCTX-M-15, blaTEM-1A, blaOXA-48, fosA, OqxB, OqxA, qnrB1, sul2, dfrA14	IncFIB(K), IncFII(K), IncL, IncFIA(HI1), IncR, Col440I, Col(pHAD28)	VFG048498(gb|WP_012737619)_(entF)_enterobactin_synthase_subunit_F, VFG049258(gb|WP_171773966)_(icmF)_type_VI_secretion_protein_VasK, VFG049143(gb|WP_002892069)_(acrB)_acriflavine_resistance_protein_B, VFG049140(gb|YP_005225488)_(acrB)_acriflavine_resistance_protein_B, VFG048695_(clpV/tssH)_type_VI_secretion_system_ATPase_TssH, VFG048275(gb|WP_004900404)_(fimD)_outer_membrane_usher_protein_, VFG04…	None	None	None	GCF_024498655.1	SAMN38081457
KLEB-CRE-RXH-0004	Klebsiella pneumoniae	39	None	K2: Very high, O1: Very high	aph(6)-Id, aph(3'')-Ib, aac(3)-IIa, blaSHV-89, blaSHV-85, blaSHV-79, blaSHV-56, blaSHV-40, blaCTX-M-15, blaTEM-1B, fosA, catA2, OqxB, OqxA, sul2, tet(D), dfrA14	IncFIB(K), IncFII(K)	VFG000362(gb|WP_002212777)_(irp1)_yersiniabactin_biosynthetic_protein_Irp1, VFG003385(gb|WP_002212775)_(irp2)_yersiniabactin_biosynthetic_protein_Irp2, VFG003250(gb|WP_002212775)_(irp2)_yersiniabactin_biosynthetic_protein_Irp2, VFG000363(gb|WP_002212775)_(irp2)_yersiniabactin_biosynthetic_protein_Irp2, VFG048498(gb|WP_012737619)_(entF)_enterobactin_synthase_subunit_F, VFG048753(gb|WP_004224382)_(…	ybt 16; ICEKp12	None	None	GCF_024498655.1	SAMN38081458
KLEB-CRE-RXH-0008	Klebsiella pneumoniae	13	None	K57: High, O1: Very high	aac(3)-IIa, aph(6)-Id, aph(3'')-Ib, aadA2, aac(6')-Ib-cr, blaSHV-101, blaCTX-M-15, blaTEM-1B, blaOXA-1, blaOXA-48, fosA, mph(A), catB3, OqxB, OqxA, qnrS1, sul1, sul2, dfrA12	IncL, IncFIB(K)(pCAV1099-114), ColRNAI, Col440II, Col440I	VFG000362(gb|WP_002212777)_(irp1)_yersiniabactin_biosynthetic_protein_Irp1, VFG003385(gb|WP_002212775)_(irp2)_yersiniabactin_biosynthetic_protein_Irp2, VFG003250(gb|WP_002212775)_(irp2)_yersiniabactin_biosynthetic_protein_Irp2, VFG000363(gb|WP_002212775)_(irp2)_yersiniabactin_biosynthetic_protein_Irp2, VFG048498(gb|WP_012737619)_(entF)_enterobactin_synthase_subunit_F, VFG048755(gb|WP_049127998)_(…	ybt 10; ICEKp4	None	None	GCF_024498655.1	SAMN38081459
KLEB-CRE-RXH-0009	Klebsiella pneumoniae	13	None	K57: High, O1: Very high	aac(3)-IIa, aph(6)-Id, aph(3'')-Ib, aadA2, aac(6')-Ib-cr, blaSHV-101, blaCTX-M-15, blaTEM-1B, blaOXA-1, blaOXA-48, fosA, mph(A), catB3, OqxB, qnrS1, sul1, sul2, dfrA12	IncL, ColRNAI, IncFIB(K)(pCAV1099-114), Col440II, Col440I	VFG000362(gb|WP_002212777)_(irp1)_yersiniabactin_biosynthetic_protein_Irp1, VFG003385(gb|WP_002212775)_(irp2)_yersiniabactin_biosynthetic_protein_Irp2, VFG003250(gb|WP_002212775)_(irp2)_yersiniabactin_biosynthetic_protein_Irp2, VFG000363(gb|WP_002212775)_(irp2)_yersiniabactin_biosynthetic_protein_Irp2, VFG048498(gb|WP_012737619)_(entF)_enterobactin_synthase_subunit_F, VFG048755(gb|WP_049127998)_(…	ybt 10; ICEKp4	OmpK35-70%	None	GCF_024498655.1	SAMN38081460
KLEB-CRE-RXH-0010	Klebsiella pneumoniae	13	None	K57: High, O1: Very high	aac(3)-IIa, aph(6)-Id, aph(3'')-Ib, aadA2, aac(6')-Ib-cr, blaSHV-101, blaCTX-M-15, blaTEM-1B, blaOXA-1, blaOXA-48, fosA, mph(A), catB3, OqxB, OqxA, qnrS1, sul1, sul2, dfrA12	IncL, ColRNAI, IncFIB(K)(pCAV1099-114), Col440II, Col440I	VFG000362(gb|WP_002212777)_(irp1)_yersiniabactin_biosynthetic_protein_Irp1, VFG003385(gb|WP_002212775)_(irp2)_yersiniabactin_biosynthetic_protein_Irp2, VFG003250(gb|WP_002212775)_(irp2)_yersiniabactin_biosynthetic_protein_Irp2, VFG000363(gb|WP_002212775)_(irp2)_yersiniabactin_biosynthetic_protein_Irp2, VFG048498(gb|WP_012737619)_(entF)_enterobactin_synthase_subunit_F, VFG048755(gb|WP_049127998)_(…	ybt 10; ICEKp4	None	None	GCF_024498655.1	SAMN38081461
KLEB-CRE-RXH-0011	Klebsiella pneumoniae	13	None	K57: High, O1: Very high	aac(3)-IIa, aph(6)-Id, aph(3'')-Ib, aadA2, aac(6')-Ib-cr, blaSHV-101, blaCTX-M-15, blaTEM-1B, blaOXA-1, blaOXA-48, fosA, mph(A), catB3, OqxB, OqxA, qnrS1, sul1, sul2, dfrA12	IncL, IncFIB(K)(pCAV1099-114), ColRNAI, Col440II, Col440I	VFG000362(gb|WP_002212777)_(irp1)_yersiniabactin_biosynthetic_protein_Irp1, VFG003385(gb|WP_002212775)_(irp2)_yersiniabactin_biosynthetic_protein_Irp2, VFG003250(gb|WP_002212775)_(irp2)_yersiniabactin_biosynthetic_protein_Irp2, VFG000363(gb|WP_002212775)_(irp2)_yersiniabactin_biosynthetic_protein_Irp2, VFG048498(gb|WP_012737619)_(entF)_enterobactin_synthase_subunit_F, VFG048755(gb|WP_049127998)_(…	ybt 10; ICEKp4	None	None	GCF_024498655.1	SAMN38081462
KLEB-CRE-RXH-0012	Klebsiella pneumoniae	13	None	K57: High, O2afg: Very high	blaSHV-101, blaOXA-48, fosA, OqxB, OqxA	IncL, ColRNAI, Col440II, Col440I	VFG000362(gb|WP_002212777)_(irp1)_yersiniabactin_biosynthetic_protein_Irp1, VFG003385(gb|WP_002212775)_(irp2)_yersiniabactin_biosynthetic_protein_Irp2, VFG003250(gb|WP_002212775)_(irp2)_yersiniabactin_biosynthetic_protein_Irp2, VFG000363(gb|WP_002212775)_(irp2)_yersiniabactin_biosynthetic_protein_Irp2, VFG048498(gb|WP_012737619)_(entF)_enterobactin_synthase_subunit_F, VFG048755(gb|WP_049127998)_(…	ybt 10; ICEKp4	None	None	GCF_024498655.1	SAMN38081463
KLEB-CRE-RXH-0014	Klebsiella pneumoniae	353	None	unknown (KL110): High, O3b: Very high	aac(3)-IIa, aac(6')-Ib-cr, aph(6)-Id, aph(3'')-Ib, blaSHV-44, blaCTX-M-15, blaTEM-1B, blaOXA-1, blaOXA-48, fosA, catB3, catA1, OqxB, OqxA, qnrB1, sul2, tet(D), dfrA14	IncFIB(K), IncFII(K), ColRNAI, Col440II, Col440I	VFG000362(gb|WP_002212777)_(irp1)_yersiniabactin_biosynthetic_protein_Irp1, VFG003385(gb|WP_002212775)_(irp2)_yersiniabactin_biosynthetic_protein_Irp2, VFG003250(gb|WP_002212775)_(irp2)_yersiniabactin_biosynthetic_protein_Irp2, VFG000363(gb|WP_002212775)_(irp2)_yersiniabactin_biosynthetic_protein_Irp2, VFG048497(gb|WP_041937591)_(entF)_enterobactin_synthase_subunit_F, VFG048754(gb|WP_077250640)_(…	ybt 10; ICEKp4	None	GyrA-83F	GCF_024498655.1	SAMN38081464
KLEB-CRE-RXH-0017	Klebsiella pneumoniae	1927	None	K2: Very high, O1: Very high	aac(3)-IIa, aac(6')-Ib-cr, blaSHV-110, blaSHV-81, blaCTX-M-15, blaTEM-1C, blaOXA-1, blaOXA-48, fosA, mph(A), catB3, OqxB, OqxA, qnrS1, sul2, sul1, dfrA15	IncFIB(K)(pCAV1099-114), IncHI1B(pNDM-MAR), IncL, ColRNAI	VFG000362(gb|WP_002212777)_(irp1)_yersiniabactin_biosynthetic_protein_Irp1, VFG003385(gb|WP_002212775)_(irp2)_yersiniabactin_biosynthetic_protein_Irp2, VFG003250(gb|WP_002212775)_(irp2)_yersiniabactin_biosynthetic_protein_Irp2, VFG000363(gb|WP_002212775)_(irp2)_yersiniabactin_biosynthetic_protein_Irp2, VFG048498(gb|WP_012737619)_(entF)_enterobactin_synthase_subunit_F, VFG048753(gb|WP_004224382)_(…	ybt 15; ICEKp11	None	None	GCF_024498655.1	SAMN38081465
KLEB-CRE-RXH-0021	Klebsiella pneumoniae	348	None	K62: Good, O1: Very high	aph(6)-Id, aph(3'')-Ib, aadA16, aac(6')-Ib-cr, aadA1, blaSHV-110, blaSHV-81, blaCTX-M-15, blaOXA-48, fosA, catA1, OqxB, OqxA, ARR-3, sul2, sul1, dfrA27, dfrA1	IncFII(pCRY), IncFIB(K), IncL, IncFIA(pBK30683), IncFII(K)	VFG000362(gb|WP_002212777)_(irp1)_yersiniabactin_biosynthetic_protein_Irp1, VFG003385(gb|WP_002212775)_(irp2)_yersiniabactin_biosynthetic_protein_Irp2, VFG003250(gb|WP_002212775)_(irp2)_yersiniabactin_biosynthetic_protein_Irp2, VFG000363(gb|WP_002212775)_(irp2)_yersiniabactin_biosynthetic_protein_Irp2, VFG048498(gb|WP_012737619)_(entF)_enterobactin_synthase_subunit_F, VFG048754(gb|WP_077250640)_(…	ybt 14; ICEKp5	None	None	GCF_024498655.1	SAMN38081466
KLEB-CRE-RXH-0022	Klebsiella pneumoniae	1927	None	K2: Very high, O1: Very high	aac(3)-IIa, aac(6')-Ib-cr, blaSHV-110, blaSHV-81, blaCTX-M-15, blaTEM-1C, blaOXA-1, blaOXA-48, fosA, mph(A), catB3, OqxB, OqxA, qnrS1, sul2, sul1, dfrA15	IncFIB(K)(pCAV1099-114), IncHI1B(pNDM-MAR), IncL, ColRNAI	VFG000362(gb|WP_002212777)_(irp1)_yersiniabactin_biosynthetic_protein_Irp1, VFG003385(gb|WP_002212775)_(irp2)_yersiniabactin_biosynthetic_protein_Irp2, VFG003250(gb|WP_002212775)_(irp2)_yersiniabactin_biosynthetic_protein_Irp2, VFG000363(gb|WP_002212775)_(irp2)_yersiniabactin_biosynthetic_protein_Irp2, VFG048498(gb|WP_012737619)_(entF)_enterobactin_synthase_subunit_F, VFG048753(gb|WP_004224382)_(…	ybt 15; ICEKp11	None	None	GCF_024498655.1	SAMN38081467
KLEB-CRE-RXH-0025	Klebsiella pneumoniae	1927	None	K2: Very high, O1: Very high	aac(3)-IIa, aadA16, aac(6')-Ib-cr, blaSHV-110, blaSHV-81, blaCTX-M-15, blaTEM-1C, blaOXA-48, blaOXA-1, fosA, mph(A), catB3, OqxB, OqxA, qnrS1, ARR-3, sul2, sul1, tet(A), dfrA27, dfrA15	IncFIB(K)(pCAV1099-114), IncHI1B(pNDM-MAR), IncL, ColRNAI, IncN	VFG000362(gb|WP_002212777)_(irp1)_yersiniabactin_biosynthetic_protein_Irp1, VFG003385(gb|WP_002212775)_(irp2)_yersiniabactin_biosynthetic_protein_Irp2, VFG003250(gb|WP_002212775)_(irp2)_yersiniabactin_biosynthetic_protein_Irp2, VFG000363(gb|WP_002212775)_(irp2)_yersiniabactin_biosynthetic_protein_Irp2, VFG048498(gb|WP_012737619)_(entF)_enterobactin_synthase_subunit_F, VFG048753(gb|WP_004224382)_(…	ybt 15; ICEKp11	None	None	GCF_024498655.1	SAMN38081468
KLEB-CRE-RXH-0026	Klebsiella pneumoniae	13	None	K57: High, O1: Very high	aac(3)-IIa, aph(6)-Id, aph(3'')-Ib, aadA2, aac(6')-Ib-cr, blaSHV-101, blaCTX-M-15, blaTEM-1B, blaOXA-1, blaOXA-48, fosA, mph(A), catB3, OqxB, OqxA, qnrS1, sul1, sul2, dfrA12	IncL, IncFIB(K)(pCAV1099-114), ColRNAI, Col440II, Col440I	VFG000362(gb|WP_002212777)_(irp1)_yersiniabactin_biosynthetic_protein_Irp1, VFG003385(gb|WP_002212775)_(irp2)_yersiniabactin_biosynthetic_protein_Irp2, VFG003250(gb|WP_002212775)_(irp2)_yersiniabactin_biosynthetic_protein_Irp2, VFG000363(gb|WP_002212775)_(irp2)_yersiniabactin_biosynthetic_protein_Irp2, VFG048498(gb|WP_012737619)_(entF)_enterobactin_synthase_subunit_F, VFG048755(gb|WP_049127998)_(…	ybt 10; ICEKp4	None	None	GCF_024498655.1	SAMN38081469
KLEB-CRE-TBH-0010	Klebsiella pneumoniae	13	None	K57: High, O1: Very high	aac(3)-IIa, aph(6)-Id, aph(3'')-Ib, aadA2, aac(6')-Ib-cr, blaSHV-101, blaCTX-M-15, blaTEM-1B, blaOXA-1, blaOXA-48, fosA, mph(A), catB3, OqxB, OqxA, qnrS1, sul1, sul2, dfrA12	IncL, ColRNAI, IncFIB(K)(pCAV1099-114), Col440II, Col440I	VFG000362(gb|WP_002212777)_(irp1)_yersiniabactin_biosynthetic_protein_Irp1, VFG003385(gb|WP_002212775)_(irp2)_yersiniabactin_biosynthetic_protein_Irp2, VFG003250(gb|WP_002212775)_(irp2)_yersiniabactin_biosynthetic_protein_Irp2, VFG000363(gb|WP_002212775)_(irp2)_yersiniabactin_biosynthetic_protein_Irp2, VFG048498(gb|WP_012737619)_(entF)_enterobactin_synthase_subunit_F, VFG048755(gb|WP_049127998)_(…	ybt 10; ICEKp4	OmpK36-72%	None	GCF_024498655.1	SAMN38081470
KLEB-CRE-TBH-0011	Klebsiella pneumoniae	13	None	K57: High, O1: Very high	aac(3)-IIa, aph(6)-Id, aph(3'')-Ib, aadA2, aac(6')-Ib-cr, blaSHV-101, blaCTX-M-15, blaTEM-1B, blaOXA-1, blaOXA-48, fosA, mph(A), catB3, OqxB, OqxA, qnrS1, sul1, sul2, dfrA12	IncFIB(K)(pCAV1099-114), IncL, ColRNAI, Col440II, Col440I	VFG000362(gb|WP_002212777)_(irp1)_yersiniabactin_biosynthetic_protein_Irp1, VFG003385(gb|WP_002212775)_(irp2)_yersiniabactin_biosynthetic_protein_Irp2, VFG003250(gb|WP_002212775)_(irp2)_yersiniabactin_biosynthetic_protein_Irp2, VFG000363(gb|WP_002212775)_(irp2)_yersiniabactin_biosynthetic_protein_Irp2, VFG048498(gb|WP_012737619)_(entF)_enterobactin_synthase_subunit_F, VFG048755(gb|WP_049127998)_(…	ybt 10; ICEKp4	None	None	GCF_024498655.1	SAMN38081471
KLEB-CRE-TBH-0014	Klebsiella pneumoniae	13	None	K57: High, O1: Very high	aac(3)-IIa, aph(6)-Id, aph(3'')-Ib, aadA2, aac(6')-Ib-cr, blaSHV-101, blaCTX-M-15, blaTEM-1B, blaOXA-1, blaOXA-48, fosA, mph(A), catB3, OqxB, OqxA, qnrS1, sul1, sul2, dfrA12	IncFIB(K)(pCAV1099-114), IncL, ColRNAI, Col440II, Col440I	VFG000362(gb|WP_002212777)_(irp1)_yersiniabactin_biosynthetic_protein_Irp1, VFG003385(gb|WP_002212775)_(irp2)_yersiniabactin_biosynthetic_protein_Irp2, VFG003250(gb|WP_002212775)_(irp2)_yersiniabactin_biosynthetic_protein_Irp2, VFG000363(gb|WP_002212775)_(irp2)_yersiniabactin_biosynthetic_protein_Irp2, VFG048498(gb|WP_012737619)_(entF)_enterobactin_synthase_subunit_F, VFG048755(gb|WP_049127998)_(…	ybt 10; ICEKp4	None	None	GCF_024498655.1	SAMN38081472
KLEB-CRE-TBH-0015	Klebsiella pneumoniae	13	None	K57: High, O1: Very high	aac(3)-IIa, aph(6)-Id, aph(3'')-Ib, aadA2, aac(6')-Ib-cr, blaSHV-101, blaCTX-M-15, blaTEM-1B, blaOXA-1, blaOXA-48, fosA, mph(A), catB3, OqxB, OqxA, qnrS1, sul1, sul2, dfrA12	IncL, IncFIB(K)(pCAV1099-114), ColRNAI, Col440II, Col440I	VFG000362(gb|WP_002212777)_(irp1)_yersiniabactin_biosynthetic_protein_Irp1, VFG003385(gb|WP_002212775)_(irp2)_yersiniabactin_biosynthetic_protein_Irp2, VFG003250(gb|WP_002212775)_(irp2)_yersiniabactin_biosynthetic_protein_Irp2, VFG000363(gb|WP_002212775)_(irp2)_yersiniabactin_biosynthetic_protein_Irp2, VFG048498(gb|WP_012737619)_(entF)_enterobactin_synthase_subunit_F, VFG048755(gb|WP_049127998)_(…	ybt 10; ICEKp4	None	None	GCF_024498655.1	SAMN38081473
KLEB-CRE-TBH-0021	Klebsiella pneumoniae	307	None	unknown (KL102): Very high, O2afg: Very high	aph(6)-Id, aph(3'')-Ib, aac(3)-IIa, aac(6')-Ib-cr, blaSHV-106, blaSHV-28, blaCTX-M-15, blaTEM-1B, blaOXA-1, fosA, mph(A), catB3, OqxB, OqxA, qnrS1, sul2, tet(A), dfrA14	IncFIB(K), IncFII(K), IncX3	VFG048497(gb|WP_041937591)_(entF)_enterobactin_synthase_subunit_F, VFG049258(gb|WP_171773966)_(icmF)_type_VI_secretion_protein_VasK, VFG049175(gb|WP_009485633)_(icmF)_type_VI_secretion_protein_VasK, VFG049143(gb|WP_002892069)_(acrB)_acriflavine_resistance_protein_B, VFG048698(gb|WP_020947550)_(clpV/tssH)_type_VI_secretion_system_ATPase_TssH, VFG048693(gb|YP_005226603)_(clpV/tssH)_type_VI_secretio…	None	OmpK35-59%	GyrA-83I;ParC-80I	GCF_024498655.1	SAMN38081474
KLEB-CRE-TBH-0024	Klebsiella pneumoniae	17	None	K25: High, O5: High	aadA1, aac(6')-Ib, aph(6)-Id, aph(3'')-Ib, aac(3)-IId, blaSHV-172, blaSHV-96, blaSHV-94, blaCTX-M-15, blaTEM-1A, blaOXA-9, blaOXA-181, fosA, OqxB, OqxA, qnrB1, qnrS1, sul2, dfrA14	IncFIB(K)(pCAV1099-114), IncR, IncFIA(HI1), ColKP3, IncX3, IncN3, Col440I	VFG048498(gb|WP_012737619)_(entF)_enterobactin_synthase_subunit_F, VFG049258(gb|WP_171773966)_(icmF)_type_VI_secretion_protein_VasK, VFG049143(gb|WP_002892069)_(acrB)_acriflavine_resistance_protein_B, VFG048695_(clpV/tssH)_type_VI_secretion_system_ATPase_TssH, VFG048273(gb|YP_005228658)_(fimD)_outer_membrane_usher_protein_, VFG049244(gb|WP_004899018)_(vgrG)_type_VI_secretion_system_tip_protein_Vg…	None	None	None	GCF_024498655.1	SAMN38081475
KLEB-CRE-TBH-0025	Klebsiella pneumoniae	502	None	K15: Very high, O4: Very high	blaSHV-62, fosA	IncFIB(pNDM-Mar), IncR, IncHI1B(pNDM-MAR), IncFIB(K)(pCAV1099-114), Col(pHAD28)	VFG048497(gb|WP_041937591)_(entF)_enterobactin_synthase_subunit_F, VFG049257(gb|YP_005227550)_(icmF)_type_VI_secretion_protein_VasK, VFG049140(gb|YP_005225488)_(acrB)_acriflavine_resistance_protein_B, VFG048696(gb|WP_040188146)_(clpV/tssH)_type_VI_secretion_system_ATPase_TssH, VFG048277(gb|WP_009308599)_(fimD)_outer_membrane_usher_protein_, VFG048375(gb|YP_005228645)_(mrkC)_fimbrial_biogenesis_ou…	None	None	None	GCF_024498655.1	SAMN38081476
KLEB-CRE-TBH-0028	Klebsiella pneumoniae	307	None	unknown (KL102): Very high, O2afg: Very high	aph(6)-Id, aph(3'')-Ib, aac(3)-IIa, aac(6')-Ib-cr, blaSHV-106, blaSHV-28, blaCTX-M-15, blaTEM-1B, blaOXA-181, blaOXA-1, fosA, mph(A), catB3, OqxB, OqxA, qnrS1, qnrB1, sul2, tet(A), dfrA14	IncFIB(K), IncFII(K), ColKP3, IncX3	VFG048497(gb|WP_041937591)_(entF)_enterobactin_synthase_subunit_F, VFG049258(gb|WP_171773966)_(icmF)_type_VI_secretion_protein_VasK, VFG049175(gb|WP_009485633)_(icmF)_type_VI_secretion_protein_VasK, VFG049143(gb|WP_002892069)_(acrB)_acriflavine_resistance_protein_B, VFG048698(gb|WP_020947550)_(clpV/tssH)_type_VI_secretion_system_ATPase_TssH, VFG048693(gb|YP_005226603)_(clpV/tssH)_type_VI_secretio…	None	OmpK35-59%	GyrA-83I;ParC-80I	GCF_024498655.1	SAMN38081477
KLEB-CRE-TBH-0031	Klebsiella pneumoniae	17	None	K25: High, O5: High	aph(6)-Id, aph(3'')-Ib, aadA1, aac(6')-Ib, aac(3)-IId, blaSHV-172, blaSHV-96, blaSHV-94, blaOXA-181, blaCTX-M-15, blaTEM-1A, blaOXA-9, fosA, OqxB, OqxA, qnrS1, qnrB1, sul2, dfrA14	IncFIB(K)(pCAV1099-114), IncR, IncFIA(HI1), ColKP3, IncX3, IncN3, Col440I	VFG048498(gb|WP_012737619)_(entF)_enterobactin_synthase_subunit_F, VFG049258(gb|WP_171773966)_(icmF)_type_VI_secretion_protein_VasK, VFG049143(gb|WP_002892069)_(acrB)_acriflavine_resistance_protein_B, VFG048695_(clpV/tssH)_type_VI_secretion_system_ATPase_TssH, VFG048273(gb|YP_005228658)_(fimD)_outer_membrane_usher_protein_, VFG049244(gb|WP_004899018)_(vgrG)_type_VI_secretion_system_tip_protein_Vg…	None	None	None	GCF_024498655.1	SAMN38081478
KLEB-CRE-TBH-0034	Klebsiella pneumoniae	17	None	K25: High, O5: High	aadA16, aac(6')-Ib-cr, aac(3)-IIa, aph(6)-Id, aph(3'')-Ib, blaSHV-172, blaSHV-96, blaSHV-94, blaOXA-181, blaCTX-M-15, blaTEM-1B, fosA, catA2, OqxB, OqxA, qnrS1, qnrB6, ARR-3, sul1, sul2, dfrA27	IncFIB(K), IncR, IncFII(K), IncX3, IncX4, IncFIA(HI1)	VFG000362(gb|WP_002212777)_(irp1)_yersiniabactin_biosynthetic_protein_Irp1, VFG003385(gb|WP_002212775)_(irp2)_yersiniabactin_biosynthetic_protein_Irp2, VFG003250(gb|WP_002212775)_(irp2)_yersiniabactin_biosynthetic_protein_Irp2, VFG000363(gb|WP_002212775)_(irp2)_yersiniabactin_biosynthetic_protein_Irp2, VFG048498(gb|WP_012737619)_(entF)_enterobactin_synthase_subunit_F, VFG049258(gb|WP_171773966)_(…	ybt 14; ICEKp5	None	None	GCF_024498655.1	SAMN38081479
KLEB-CRE-TBH-0038	Klebsiella pneumoniae	45	None	K52: High, unknown (OL101): High	aph(6)-Id, aph(3'')-Ib, blaSHV-199, blaSHV-194, blaSHV-179, blaSHV-145, blaSHV-98, blaSHV-78, blaSHV-26, blaNDM-1, blaTEM-1B, fosA, mph(A), msr(E), mph(E), OqxB, OqxA, sul2, dfrA14	IncFIB(K), IncFII(pBK30683), IncFII(K), IncM2, IncQ1	VFG000362(gb|WP_002212777)_(irp1)_yersiniabactin_biosynthetic_protein_Irp1, VFG003385(gb|WP_002212775)_(irp2)_yersiniabactin_biosynthetic_protein_Irp2, VFG003250(gb|WP_002212775)_(irp2)_yersiniabactin_biosynthetic_protein_Irp2, VFG000363(gb|WP_002212775)_(irp2)_yersiniabactin_biosynthetic_protein_Irp2, VFG048498(gb|WP_012737619)_(entF)_enterobactin_synthase_subunit_F, VFG049039(gb|WP_015958689)_(…	ybt 10; ICEKp4	None	None	GCF_024498655.1	SAMN38081480
KLEB-CRE-TBH-0039	Klebsiella pneumoniae	2497	None	K64: Very high, O1: Very high	aadA1, armA, aac(6')-Ib-cr, blaSHV-182, blaTEM-1A, blaNDM-1, blaOXA-232, blaCTX-M-15, blaOXA-1, fosA, msr(E), ere(A), mph(E), cmlA1, catB3, OqxB, OqxA, qnrB1, ARR-2, sul1, tet(D), dfrA14	IncFIB(pNDM-Mar), ColRNAI, ColKP3, Col(pHAD28), Col440II, IncHI1B(pNDM-MAR)	VFG000362(gb|WP_002212777)_(irp1)_yersiniabactin_biosynthetic_protein_Irp1, VFG003385(gb|WP_002212775)_(irp2)_yersiniabactin_biosynthetic_protein_Irp2, VFG003250(gb|WP_002212775)_(irp2)_yersiniabactin_biosynthetic_protein_Irp2, VFG000363(gb|WP_002212775)_(irp2)_yersiniabactin_biosynthetic_protein_Irp2, VFG048494(gb|YP_005225740)_(entF)_enterobactin_synthase_subunit_F, VFG048751(gb|YP_005226614)_(…	ybt 16; ICEKp12	OmpK35-32%	GyrA-83I;ParC-80I	GCF_024498655.1	SAMN38081481
KLEB-CRE-TBH-0040	Klebsiella pneumoniae	17	None	K25: High, O5: High	aadA16, aac(6')-Ib-cr, aac(3)-IIa, aph(6)-Id, aph(3'')-Ib, blaSHV-172, blaSHV-96, blaSHV-94, blaOXA-181, blaCTX-M-15, blaTEM-1B, fosA, OqxB, qnrS1, ARR-3, sul1, sul2, dfrA27	IncFIB(K), IncR, IncFII(K), ColKP3, IncX3, IncFIA(HI1)	VFG000362(gb|WP_002212777)_(irp1)_yersiniabactin_biosynthetic_protein_Irp1, VFG003385(gb|WP_002212775)_(irp2)_yersiniabactin_biosynthetic_protein_Irp2, VFG003250(gb|WP_002212775)_(irp2)_yersiniabactin_biosynthetic_protein_Irp2, VFG000363(gb|WP_002212775)_(irp2)_yersiniabactin_biosynthetic_protein_Irp2, VFG048498(gb|WP_012737619)_(entF)_enterobactin_synthase_subunit_F, VFG049258(gb|WP_171773966)_(…	ybt 14; ICEKp5	None	None	GCF_024498655.1	SAMN38081482
KLEB-CRE-TBH-0041	Klebsiella pneumoniae	17	None	K25: High, O5: High	aadA1, aac(6')-Ib, aph(6)-Id, aph(3'')-Ib, aac(3)-IId, blaSHV-172, blaSHV-96, blaSHV-94, blaCTX-M-15, blaTEM-1A, blaOXA-9, blaOXA-181, fosA, OqxB, OqxA, qnrB1, qnrS1, sul2, dfrA14	IncFIB(K)(pCAV1099-114), IncR, IncFIA(HI1), ColKP3, IncX3, IncN3, Col440I	VFG048498(gb|WP_012737619)_(entF)_enterobactin_synthase_subunit_F, VFG049258(gb|WP_171773966)_(icmF)_type_VI_secretion_protein_VasK, VFG049143(gb|WP_002892069)_(acrB)_acriflavine_resistance_protein_B, VFG048695_(clpV/tssH)_type_VI_secretion_system_ATPase_TssH, VFG048273(gb|YP_005228658)_(fimD)_outer_membrane_usher_protein_, VFG049244(gb|WP_004899018)_(vgrG)_type_VI_secretion_system_tip_protein_Vg…	None	None	None	GCF_024498655.1	SAMN38081483
KLEB-CRE-TBH-0042	Klebsiella pneumoniae	2497	None	K64: Very high, O1: Very high	aadA1, armA, aac(6')-Ib3, blaSHV-182, blaNDM-1, blaTEM-1A, blaOXA-232, blaCTX-M-15, blaOXA-1, fosA, msr(E), ere(A), mph(E), cmlA1, catB3, OqxB, OqxA, qnrB1, ARR-2, sul1, tet(D), dfrA14	IncFIB(pNDM-Mar), ColRNAI, ColKP3, Col(pHAD28), Col440II, IncHI1B(pNDM-MAR)	VFG000362(gb|WP_002212777)_(irp1)_yersiniabactin_biosynthetic_protein_Irp1, VFG003385(gb|WP_002212775)_(irp2)_yersiniabactin_biosynthetic_protein_Irp2, VFG003250(gb|WP_002212775)_(irp2)_yersiniabactin_biosynthetic_protein_Irp2, VFG000363(gb|WP_002212775)_(irp2)_yersiniabactin_biosynthetic_protein_Irp2, VFG048494(gb|YP_005225740)_(entF)_enterobactin_synthase_subunit_F, VFG048751(gb|YP_005226614)_(…	ybt 16; ICEKp12	OmpK35-32%	GyrA-83I;ParC-80I	GCF_024498655.1	SAMN38081484
KLEB-CRE-TBH-0043	Klebsiella pneumoniae	2621	None	K25: High, O5: High	aadA16, aph(6)-Id, aph(3'')-Ib, aac(6')-Ib-cr, blaSHV-172, blaSHV-96, blaSHV-94, blaOXA-181, blaCTX-M-15, blaOXA-1, fosA, catB3, OqxB, OqxA, qnrS1, ARR-3, sul1, sul2, dfrA27	IncFIB(pQil), IncX3, IncR, IncFII(K), IncFIA(HI1), ColKP3, ColRNAI	VFG048498(gb|WP_012737619)_(entF)_enterobactin_synthase_subunit_F, VFG049258(gb|WP_171773966)_(icmF)_type_VI_secretion_protein_VasK, VFG049143(gb|WP_002892069)_(acrB)_acriflavine_resistance_protein_B, VFG048695_(clpV/tssH)_type_VI_secretion_system_ATPase_TssH, VFG048273(gb|YP_005228658)_(fimD)_outer_membrane_usher_protein_, VFG049244(gb|WP_004899018)_(vgrG)_type_VI_secretion_system_tip_protein_Vg…	ybt 14; ICEKp5	None	None	GCF_024498655.1	SAMN38081485
KLEB-CRE-TBH-0044	Klebsiella pneumoniae	17	None	K25: High, O5: High	aadA1, aac(6')-Ib, aph(6)-Id, aph(3'')-Ib, aac(3)-IId, blaSHV-172, blaSHV-96, blaSHV-94, blaCTX-M-15, blaTEM-1A, blaOXA-9, blaOXA-181, fosA, OqxB, OqxA, qnrB1, qnrS1, sul2, dfrA14	IncFIB(K)(pCAV1099-114), IncX3, IncR, IncFIA(HI1), ColKP3, IncN3, Col440I	VFG048498(gb|WP_012737619)_(entF)_enterobactin_synthase_subunit_F, VFG049258(gb|WP_171773966)_(icmF)_type_VI_secretion_protein_VasK, VFG049143(gb|WP_002892069)_(acrB)_acriflavine_resistance_protein_B, VFG048695_(clpV/tssH)_type_VI_secretion_system_ATPase_TssH, VFG048273(gb|YP_005228658)_(fimD)_outer_membrane_usher_protein_, VFG049244(gb|WP_004899018)_(vgrG)_type_VI_secretion_system_tip_protein_Vg…	None	None	None	GCF_024498655.1	SAMN38081486
KLEB-CRE-TBH-0045	Klebsiella pneumoniae	2497	None	K64: Perfect, O1: Very high	aadA1, armA, aac(6')-Ib3, blaSHV-182, blaNDM-1, blaOXA-232, blaTEM-1A, blaCTX-M-15, blaOXA-1, fosA, msr(E), ere(A), mph(E), cmlA1, catB3, catA1, OqxB, OqxA, ARR-2, sul1, tet(D), dfrA14	IncFIB(pQil), IncFIB(pNDM-Mar), ColKP3, Col(pHAD28), Col440II, IncHI1B(pNDM-MAR)	VFG000362(gb|WP_002212777)_(irp1)_yersiniabactin_biosynthetic_protein_Irp1, VFG003385(gb|WP_002212775)_(irp2)_yersiniabactin_biosynthetic_protein_Irp2, VFG003250(gb|WP_002212775)_(irp2)_yersiniabactin_biosynthetic_protein_Irp2, VFG000363(gb|WP_002212775)_(irp2)_yersiniabactin_biosynthetic_protein_Irp2, VFG048494(gb|YP_005225740)_(entF)_enterobactin_synthase_subunit_F, VFG048751(gb|YP_005226614)_(…	ybt 16; ICEKp12	OmpK35-32%	GyrA-83I;ParC-80I	GCF_024498655.1	SAMN38081487
KLEB-CRE-TBH-0046	Klebsiella pneumoniae	39	None	K2: Very high, O1: Very high	aph(6)-Id, aph(3'')-Ib, aadA16, aac(6')-Ib-cr, blaSHV-89, blaSHV-85, blaSHV-79, blaSHV-56, blaSHV-40, blaCTX-M-15, blaTEM-1B, fosA, OqxB, OqxA, qnrB1, ARR-3, sul2, sul1, dfrA27	IncFIB(K), IncR, IncFII(K)	VFG000362(gb|WP_002212777)_(irp1)_yersiniabactin_biosynthetic_protein_Irp1, VFG003385(gb|WP_002212775)_(irp2)_yersiniabactin_biosynthetic_protein_Irp2, VFG003250(gb|WP_002212775)_(irp2)_yersiniabactin_biosynthetic_protein_Irp2, VFG000363(gb|WP_002212775)_(irp2)_yersiniabactin_biosynthetic_protein_Irp2, VFG048498(gb|WP_012737619)_(entF)_enterobactin_synthase_subunit_F, VFG048753(gb|WP_004224382)_(…	ybt 16; ICEKp12	None	None	GCF_024498655.1	SAMN38081488
KLEB-CRE-TBH-0048	Klebsiella pneumoniae	17	None	K25: High, O5: High	aadA16, aac(6')-Ib-cr, aac(3)-IIa, aph(6)-Id, aph(3'')-Ib, blaSHV-172, blaSHV-96, blaSHV-94, blaOXA-181, blaCTX-M-15, blaTEM-1B, blaNDM-1, fosA, msr(E), mph(E), catA2, OqxB, OqxA, qnrS1, qnrB6, ARR-3, sul1, sul2, dfrA27	IncFIB(K), IncFII(pBK30683), IncFII(K), IncR, IncM2, ColKP3, IncX3, IncFIA(HI1)	VFG000362(gb|WP_002212777)_(irp1)_yersiniabactin_biosynthetic_protein_Irp1, VFG003385(gb|WP_002212775)_(irp2)_yersiniabactin_biosynthetic_protein_Irp2, VFG003250(gb|WP_002212775)_(irp2)_yersiniabactin_biosynthetic_protein_Irp2, VFG000363(gb|WP_002212775)_(irp2)_yersiniabactin_biosynthetic_protein_Irp2, VFG048498(gb|WP_012737619)_(entF)_enterobactin_synthase_subunit_F, VFG049258(gb|WP_171773966)_(…	ybt 14; ICEKp5	OmpK35-21%	None	GCF_024498655.1	SAMN38081489
KLEB-CRE-TBH-0049	Klebsiella pneumoniae	2497	None	K64: Perfect, O1: Very high	aadA1, armA, aac(6')-Ib-cr, blaSHV-182, blaNDM-1, blaOXA-232, blaTEM-1A, blaCTX-M-15, blaOXA-1, fosA, msr(E), ere(A), mph(E), cmlA1, catB3, catA1, OqxB, OqxA, ARR-2, sul1, tet(D), dfrA14	IncFIB(pQil), p0111, IncFIB(pNDM-Mar), ColKP3, Col(pHAD28), Col440II, IncHI1B(pNDM-MAR)	VFG000362(gb|WP_002212777)_(irp1)_yersiniabactin_biosynthetic_protein_Irp1, VFG003385(gb|WP_002212775)_(irp2)_yersiniabactin_biosynthetic_protein_Irp2, VFG003250(gb|WP_002212775)_(irp2)_yersiniabactin_biosynthetic_protein_Irp2, VFG000363(gb|WP_002212775)_(irp2)_yersiniabactin_biosynthetic_protein_Irp2, VFG048494(gb|YP_005225740)_(entF)_enterobactin_synthase_subunit_F, VFG048751(gb|YP_005226614)_(…	ybt 16; ICEKp12	OmpK35-32%	GyrA-83I;ParC-80I	GCF_024498655.1	SAMN38081490
KLEB-CRE-TBH-0050	Klebsiella pneumoniae	307	None	unknown (KL102): Very high, O2afg: Very high	aac(3)-IIa, aph(6)-Id, aph(3'')-Ib, rmtF, aac(6')-Ib-cr, blaSHV-106, blaSHV-28, blaTEM-1B, blaNDM-1, blaCTX-M-15, blaOXA-1, fosA, catB3, OqxB, OqxA, qnrB1, sul2, tet(A), dfrA14	IncFIB(K), IncFIB(pQil), IncFII(K)	VFG048497(gb|WP_041937591)_(entF)_enterobactin_synthase_subunit_F, VFG049258(gb|WP_171773966)_(icmF)_type_VI_secretion_protein_VasK, VFG049175(gb|WP_009485633)_(icmF)_type_VI_secretion_protein_VasK, VFG049143(gb|WP_002892069)_(acrB)_acriflavine_resistance_protein_B, VFG048698(gb|WP_020947550)_(clpV/tssH)_type_VI_secretion_system_ATPase_TssH, VFG048693(gb|YP_005226603)_(clpV/tssH)_type_VI_secretio…	None	None	GyrA-83I;ParC-80I	GCF_024498655.1	SAMN38081491
KLEB-CRE-TBH-0054	Klebsiella pneumoniae	6785	Single locus variant of ST280	K23: Perfect, O2afg: Very high	aac(3)-IIa, aac(6')-Ib-cr, blaSHV-27, blaCTX-M-15, blaCTX-M-210, blaCTX-M-194, blaCTX-M-186, blaCTX-M-184, blaCTX-M-183, blaCTX-M-182, blaCTX-M-163, blaCTX-M-142, blaCTX-M-139, blaOXA-1, blaOXA-48, fosA, fosA7, catB3, OqxB, OqxA, qnrB1, tet(A), dfrA14	IncFIB(K), IncFII(K), IncL, ColRNAI, Col440II, Col440I	VFG048498(gb|WP_012737619)_(entF)_enterobactin_synthase_subunit_F, VFG048751(gb|YP_005226614)_(icmF/tssM)_type_VI_secretion_protein_TssM, VFG049259(gb|WP_015958622)_(icmF)_type_VI_secretion_protein_VasK, VFG049143(gb|WP_002892069)_(acrB)_acriflavine_resistance_protein_B, VFG049140(gb|YP_005225488)_(acrB)_acriflavine_resistance_protein_B, VFG048696(gb|WP_040188146)_(clpV/tssH)_type_VI_secretion_sy…	None	None	None	GCF_024498655.1	SAMN38081492
KLEB-CRE-TBH-0057	Klebsiella pneumoniae	6785	Single locus variant of ST280	K23: Perfect, O2afg: Very high	aac(3)-IIa, aph(6)-Id, aph(3'')-Ib, aac(6')-Ib-cr, blaSHV-27, blaCTX-M-15, blaTEM-1B, blaOXA-1, fosA, fosA7, catB3, OqxB, OqxA, qnrB1, sul2, tet(A), dfrA14	IncFIB(K), IncFII(K), Col(pHAD28)	VFG048498(gb|WP_012737619)_(entF)_enterobactin_synthase_subunit_F, VFG048751(gb|YP_005226614)_(icmF/tssM)_type_VI_secretion_protein_TssM, VFG049259(gb|WP_015958622)_(icmF)_type_VI_secretion_protein_VasK, VFG049143(gb|WP_002892069)_(acrB)_acriflavine_resistance_protein_B, VFG049140(gb|YP_005225488)_(acrB)_acriflavine_resistance_protein_B, VFG048696(gb|WP_040188146)_(clpV/tssH)_type_VI_secretion_sy…	None	OmpK36-82%	None	GCF_024498655.1	SAMN38081493
KLEB-CRE-TBH-0059	Klebsiella pneumoniae	17	None	K25: High, O5: High	aadA16, aac(6')-Ib-cr, aac(3)-IIa, aph(6)-Id, aph(3'')-Ib, blaSHV-172, blaSHV-96, blaSHV-94, blaOXA-181, blaCTX-M-15, blaTEM-1B, blaNDM-1, fosA, msr(E), mph(E), catA2, OqxB, OqxA, qnrS1, qnrB6, ARR-3, sul1, sul2, dfrA27	IncFIB(K), IncR, IncFII(K), IncM2, ColKP3, IncX3, IncFIA(HI1)	VFG000362(gb|WP_002212777)_(irp1)_yersiniabactin_biosynthetic_protein_Irp1, VFG003385(gb|WP_002212775)_(irp2)_yersiniabactin_biosynthetic_protein_Irp2, VFG003250(gb|WP_002212775)_(irp2)_yersiniabactin_biosynthetic_protein_Irp2, VFG000363(gb|WP_002212775)_(irp2)_yersiniabactin_biosynthetic_protein_Irp2, VFG048498(gb|WP_012737619)_(entF)_enterobactin_synthase_subunit_F, VFG049258(gb|WP_171773966)_(…	ybt 14; ICEKp5	OmpK36-0%	None	GCF_024498655.1	SAMN38081494
KLEB-CRE-TBH-0060	Klebsiella pneumoniae	13	None	K57: High, O1: Very high	aac(3)-IIa, aph(6)-Id, aph(3'')-Ib, aadA2, aac(6')-Ib-cr, blaSHV-101, blaCTX-M-15, blaTEM-1B, blaOXA-1, blaOXA-48, fosA, mph(A), catB3, OqxB, OqxA, qnrS1, sul1, sul2, dfrA12	IncL, IncFIB(K)(pCAV1099-114), ColRNAI, Col440II, Col440I	VFG000362(gb|WP_002212777)_(irp1)_yersiniabactin_biosynthetic_protein_Irp1, VFG003385(gb|WP_002212775)_(irp2)_yersiniabactin_biosynthetic_protein_Irp2, VFG003250(gb|WP_002212775)_(irp2)_yersiniabactin_biosynthetic_protein_Irp2, VFG000363(gb|WP_002212775)_(irp2)_yersiniabactin_biosynthetic_protein_Irp2, VFG048498(gb|WP_012737619)_(entF)_enterobactin_synthase_subunit_F, VFG048755(gb|WP_049127998)_(…	ybt 10; ICEKp4	None	None	GCF_024498655.1	SAMN38081495
KLEB-CRE-TBH-0061	Klebsiella pneumoniae	17	None	K25: High, O5: High	aadA16, aac(6')-Ib-cr, aac(3)-IIa, aph(6)-Id, aph(3'')-Ib, blaSHV-172, blaSHV-96, blaSHV-94, blaOXA-181, blaCTX-M-15, blaTEM-1B, blaNDM-1, fosA, msr(E), mph(E), catA2, OqxB, OqxA, qnrS1, qnrB6, ARR-3, sul1, sul2, dfrA27	IncFIB(K), IncR, IncFII(K), IncM2, ColKP3, IncX3, IncFIA(HI1)	VFG000362(gb|WP_002212777)_(irp1)_yersiniabactin_biosynthetic_protein_Irp1, VFG003385(gb|WP_002212775)_(irp2)_yersiniabactin_biosynthetic_protein_Irp2, VFG003250(gb|WP_002212775)_(irp2)_yersiniabactin_biosynthetic_protein_Irp2, VFG000363(gb|WP_002212775)_(irp2)_yersiniabactin_biosynthetic_protein_Irp2, VFG048498(gb|WP_012737619)_(entF)_enterobactin_synthase_subunit_F, VFG049258(gb|WP_171773966)_(…	ybt 14; ICEKp5	None	None	GCF_024498655.1	SAMN38081496
KLEB-CRE-TBH-0062	Klebsiella pneumoniae	6786	Single locus variant of ST12	unknown (KL122): Very high, O2afg: Very high	rmtF, aac(6')-Ib-Hangzhou, blaSHV-11, blaSHV-173, blaSHV-107, blaSHV-74, blaTEM-1B, blaNDM-1, blaCTX-M-15, fosA, fosA7, OqxB, OqxA, qnrB1	IncFII(pECLA), IncFIB(pQil), IncR, IncFII(K), IncFIB(K)(pCAV1099-114), Col(pHAD28)	VFG048494(gb|YP_005225740)_(entF)_enterobactin_synthase_subunit_F, VFG048751(gb|YP_005226614)_(icmF/tssM)_type_VI_secretion_protein_TssM, VFG049174(gb|WP_012540699)_(icmF)_type_VI_secretion_protein_VasK, VFG049140(gb|YP_005225488)_(acrB)_acriflavine_resistance_protein_B, VFG048693(gb|YP_005226603)_(clpV/tssH)_type_VI_secretion_system_ATPase_TssH, VFG048273(gb|YP_005228658)_(fimD)_outer_membrane_u…	None	None	None	GCF_024498655.1	SAMN38081497
KLEB-CRE-TBH-0063	Klebsiella pneumoniae	1927	None	K2: Very high, O1: Very high	aac(3)-IIa, aac(6')-Ib-cr, blaSHV-110, blaSHV-81, blaCTX-M-15, blaTEM-1C, blaOXA-1, blaOXA-48, fosA, mph(A), catB3, OqxB, OqxA, qnrS1, sul2	IncFIB(K)(pCAV1099-114), IncHI1B(pNDM-MAR), IncL	VFG000362(gb|WP_002212777)_(irp1)_yersiniabactin_biosynthetic_protein_Irp1, VFG003385(gb|WP_002212775)_(irp2)_yersiniabactin_biosynthetic_protein_Irp2, VFG003250(gb|WP_002212775)_(irp2)_yersiniabactin_biosynthetic_protein_Irp2, VFG000363(gb|WP_002212775)_(irp2)_yersiniabactin_biosynthetic_protein_Irp2, VFG048498(gb|WP_012737619)_(entF)_enterobactin_synthase_subunit_F, VFG048753(gb|WP_004224382)_(…	ybt 15; ICEKp11	None	None	GCF_024498655.1	SAMN38081498
KLEB-CRE-TBH-0065	Klebsiella pneumoniae	219	None	unknown (KL114): Very high, O1: Very high	aac(3)-IIa, aadA2, aph(3'')-Ib, aac(6')-Ib-cr, aph(6)-Id, blaSHV-199, blaSHV-194, blaSHV-179, blaSHV-145, blaSHV-98, blaSHV-78, blaSHV-26, blaTEM-1B, blaSCO-1, blaCTX-M-15, blaOXA-1, blaOXA-48, fosA, mph(A), catB3, qnrS1, sul1, sul2, dfrA12	IncFII(Yp), IncL, IncFIB(K)(pCAV1099-114), repB(R1701), ColRNAI, IncU	VFG000362(gb|WP_002212777)_(irp1)_yersiniabactin_biosynthetic_protein_Irp1, VFG003385(gb|WP_002212775)_(irp2)_yersiniabactin_biosynthetic_protein_Irp2, VFG003250(gb|WP_002212775)_(irp2)_yersiniabactin_biosynthetic_protein_Irp2, VFG000363(gb|WP_002212775)_(irp2)_yersiniabactin_biosynthetic_protein_Irp2, VFG048498(gb|WP_012737619)_(entF)_enterobactin_synthase_subunit_F, VFG049257(gb|YP_005227550)_(…	ybt 14; ICEKp5	OmpK35-70%;OmpK36GD	GyrA-83Y	GCF_024498655.1	SAMN38081499
KLEB-CRE-TBH-0066	Klebsiella pneumoniae	2497	None	K64: Perfect, O1: Very high	aadA1, armA, aac(6')-Ib-cr, blaSHV-182, blaNDM-1, blaOXA-232, blaTEM-1A, blaCTX-M-15, blaOXA-1, fosA, msr(E), ere(A), mph(E), cmlA1, catB3, catA1, OqxB, OqxA, ARR-2, sul1, tet(D), dfrA14	IncFIB(pQil), IncFIB(pNDM-Mar), ColKP3, Col(pHAD28), Col440II, IncHI1B(pNDM-MAR)	VFG000362(gb|WP_002212777)_(irp1)_yersiniabactin_biosynthetic_protein_Irp1, VFG003385(gb|WP_002212775)_(irp2)_yersiniabactin_biosynthetic_protein_Irp2, VFG003250(gb|WP_002212775)_(irp2)_yersiniabactin_biosynthetic_protein_Irp2, VFG000363(gb|WP_002212775)_(irp2)_yersiniabactin_biosynthetic_protein_Irp2, VFG048494(gb|YP_005225740)_(entF)_enterobactin_synthase_subunit_F, VFG048751(gb|YP_005226614)_(…	ybt 16; ICEKp12	OmpK35-32%	GyrA-83I;ParC-80I	GCF_024498655.1	SAMN38081500
KLEB-CRE-TBH-0068	Klebsiella pneumoniae	219	None	unknown (KL114): Very high, O1: Very high	aac(3)-IIa, aadA2, aac(6')-Ib-cr, aph(3'')-Ib, aph(6)-Id, blaSHV-199, blaSHV-194, blaSHV-179, blaSHV-145, blaSHV-98, blaSHV-78, blaSHV-26, blaTEM-1B, blaSCO-1, blaCTX-M-15, blaOXA-1, blaOXA-48, fosA, mph(A), catB3, qnrS1, sul1, sul2, dfrA12	IncFII(Yp), IncL, IncFIB(pKPHS1), IncFIB(K)(pCAV1099-114), repB(R1701), ColRNAI, IncU	VFG000362(gb|WP_002212777)_(irp1)_yersiniabactin_biosynthetic_protein_Irp1, VFG003385(gb|WP_002212775)_(irp2)_yersiniabactin_biosynthetic_protein_Irp2, VFG003250(gb|WP_002212775)_(irp2)_yersiniabactin_biosynthetic_protein_Irp2, VFG000363(gb|WP_002212775)_(irp2)_yersiniabactin_biosynthetic_protein_Irp2, VFG048498(gb|WP_012737619)_(entF)_enterobactin_synthase_subunit_F, VFG048755(gb|WP_049127998)_(…	ybt 14; ICEKp5	OmpK35-70%;OmpK36GD	GyrA-83Y	GCF_024498655.1	SAMN38081501
KLEB-CRE-TBH-0069	Klebsiella pneumoniae	219	None	unknown (KL114): Very high, O1: Very high	aac(3)-IIa, aadA2, aac(6')-Ib-cr, aph(3'')-Ib, aph(6)-Id, blaSHV-199, blaSHV-194, blaSHV-179, blaSHV-145, blaSHV-98, blaSHV-78, blaSHV-26, blaTEM-1B, blaSCO-1, blaCTX-M-15, blaOXA-1, blaOXA-48, fosA, mph(A), catB3, qnrS1, sul1, sul2, dfrA12	IncFII(Yp), IncL, IncFIB(K)(pCAV1099-114), repB(R1701), ColRNAI, IncU	VFG000362(gb|WP_002212777)_(irp1)_yersiniabactin_biosynthetic_protein_Irp1, VFG003385(gb|WP_002212775)_(irp2)_yersiniabactin_biosynthetic_protein_Irp2, VFG003250(gb|WP_002212775)_(irp2)_yersiniabactin_biosynthetic_protein_Irp2, VFG000363(gb|WP_002212775)_(irp2)_yersiniabactin_biosynthetic_protein_Irp2, VFG048498(gb|WP_012737619)_(entF)_enterobactin_synthase_subunit_F, VFG049257(gb|YP_005227550)_(…	ybt 14; ICEKp5	OmpK35-70%;OmpK36GD	GyrA-83Y	GCF_024498655.1	SAMN38081502
KLEB-CRE-TBH-0071	Klebsiella pneumoniae	2621	None	K25: High, O5: High	aadA16, aph(6)-Id, aph(3'')-Ib, aac(6')-Ib-cr, blaSHV-172, blaSHV-96, blaSHV-94, blaOXA-181, blaCTX-M-15, blaOXA-1, fosA, catB3, OqxB, OqxA, qnrS1, ARR-3, sul1, sul2, dfrA27	IncFIB(pQil), IncX3, IncR, IncFII(K), IncFIA(HI1), ColKP3, ColRNAI	VFG048498(gb|WP_012737619)_(entF)_enterobactin_synthase_subunit_F, VFG049258(gb|WP_171773966)_(icmF)_type_VI_secretion_protein_VasK, VFG049143(gb|WP_002892069)_(acrB)_acriflavine_resistance_protein_B, VFG048695_(clpV/tssH)_type_VI_secretion_system_ATPase_TssH, VFG048273(gb|YP_005228658)_(fimD)_outer_membrane_usher_protein_, VFG049244(gb|WP_004899018)_(vgrG)_type_VI_secretion_system_tip_protein_Vg…	ybt 14; ICEKp5	None	GyrA-87G	GCF_024498655.1	SAMN38081503
KLEB-CRE-TBH-0072	Klebsiella pneumoniae	17	None	K25: High, O5: High	aadA16, aac(6')-Ib-cr, aac(3)-IIa, aph(6)-Id, aph(3'')-Ib, blaSHV-172, blaSHV-96, blaSHV-94, blaOXA-181, blaCTX-M-15, blaTEM-1B, fosA, catA2, OqxB, OqxA, qnrS1, ARR-3, sul1, sul2, dfrA27	IncFIB(K), IncR, ColKP3, IncX3, IncFII(K), IncFIA(HI1)	VFG000362(gb|WP_002212777)_(irp1)_yersiniabactin_biosynthetic_protein_Irp1, VFG003385(gb|WP_002212775)_(irp2)_yersiniabactin_biosynthetic_protein_Irp2, VFG003250(gb|WP_002212775)_(irp2)_yersiniabactin_biosynthetic_protein_Irp2, VFG000363(gb|WP_002212775)_(irp2)_yersiniabactin_biosynthetic_protein_Irp2, VFG048498(gb|WP_012737619)_(entF)_enterobactin_synthase_subunit_F, VFG049258(gb|WP_171773966)_(…	ybt 14; ICEKp5	None	None	GCF_024498655.1	SAMN38081504
KLEB-CRE-TBH-0073	Klebsiella pneumoniae	584	None	K9: Very high, O2afg: Very high	aph(6)-Id, aph(3'')-Ib, aadA2, armA, blaSHV-198, blaSHV-38, blaSHV-168, blaSHV-72, blaCMY-4, blaTEM-1B, blaOXA-181, blaCTX-M-15, fosA, msr(E), mph(E), OqxB, OqxA, sul1, sul2, dfrA12, dfrA14	IncFIB(K), IncFII(K), IncC	VFG000362(gb|WP_002212777)_(irp1)_yersiniabactin_biosynthetic_protein_Irp1, VFG003385(gb|WP_002212775)_(irp2)_yersiniabactin_biosynthetic_protein_Irp2, VFG003250(gb|WP_002212775)_(irp2)_yersiniabactin_biosynthetic_protein_Irp2, VFG000363(gb|WP_002212775)_(irp2)_yersiniabactin_biosynthetic_protein_Irp2, VFG048498(gb|WP_012737619)_(entF)_enterobactin_synthase_subunit_F, VFG049143(gb|WP_002892069)_(…	ybt 14; ICEKp5	None	GyrA-83F	GCF_024498655.1	SAMN38081505
KLEB-CRE-TBH-0074	Klebsiella pneumoniae	17	None	K25: High, O5: High	aadA16, aac(6')-Ib-cr, aac(3)-IIa, aph(6)-Id, aph(3'')-Ib, blaSHV-172, blaSHV-96, blaSHV-94, blaOXA-181, blaCTX-M-15, blaTEM-1B, fosA, catA2, OqxB, qnrS1, ARR-3, sul1, sul2, dfrA27	IncFIB(K), IncR, IncFII(K), ColKP3, IncX3, IncFIA(HI1)	VFG000362(gb|WP_002212777)_(irp1)_yersiniabactin_biosynthetic_protein_Irp1, VFG003385(gb|WP_002212775)_(irp2)_yersiniabactin_biosynthetic_protein_Irp2, VFG003250(gb|WP_002212775)_(irp2)_yersiniabactin_biosynthetic_protein_Irp2, VFG000363(gb|WP_002212775)_(irp2)_yersiniabactin_biosynthetic_protein_Irp2, VFG048498(gb|WP_012737619)_(entF)_enterobactin_synthase_subunit_F, VFG049258(gb|WP_171773966)_(…	ybt 14; ICEKp5	None	None	GCF_024498655.1	SAMN38081506
KLEB-CRE-TBH-0075	Klebsiella pneumoniae	219	None	unknown (KL114): Very high, O1: Very high	aac(3)-IIa, aadA2, aph(6)-Id, aph(3'')-Ib, aac(6')-Ib-cr, blaSHV-199, blaSHV-194, blaSHV-179, blaSHV-145, blaSHV-98, blaSHV-78, blaSHV-26, blaTEM-1B, blaSCO-1, blaCTX-M-15, blaOXA-1, blaOXA-48, fosA, mph(A), catB3, qnrS1, sul1, sul2, dfrA12	IncFII(Yp), IncL, IncFIB(K)(pCAV1099-114), repB(R1701), ColRNAI, IncU	VFG000362(gb|WP_002212777)_(irp1)_yersiniabactin_biosynthetic_protein_Irp1, VFG003385(gb|WP_002212775)_(irp2)_yersiniabactin_biosynthetic_protein_Irp2, VFG003250(gb|WP_002212775)_(irp2)_yersiniabactin_biosynthetic_protein_Irp2, VFG000363(gb|WP_002212775)_(irp2)_yersiniabactin_biosynthetic_protein_Irp2, VFG048498(gb|WP_012737619)_(entF)_enterobactin_synthase_subunit_F, VFG048755(gb|WP_049127998)_(…	ybt 14; ICEKp5	OmpK35-70%;OmpK36GD	GyrA-83Y	GCF_024498655.1	SAMN38081507
KLEB-CRE-TBH-0077	Klebsiella pneumoniae	219	None	unknown (KL114): Very high, O1: Very high	aac(3)-IIa, aadA2, aac(6')-Ib-cr, aph(3'')-Ib, aph(6)-Id, blaSHV-199, blaSHV-194, blaSHV-179, blaSHV-145, blaSHV-98, blaSHV-78, blaSHV-26, blaTEM-1B, blaSCO-1, blaCTX-M-15, blaOXA-1, blaOXA-48, fosA, mph(A), catB3, qnrS1, sul1, sul2, dfrA12	IncFII(Yp), IncL, repB(R1701), ColRNAI, IncFIB(K)(pCAV1099-114), IncU	VFG000362(gb|WP_002212777)_(irp1)_yersiniabactin_biosynthetic_protein_Irp1, VFG003385(gb|WP_002212775)_(irp2)_yersiniabactin_biosynthetic_protein_Irp2, VFG003250(gb|WP_002212775)_(irp2)_yersiniabactin_biosynthetic_protein_Irp2, VFG000363(gb|WP_002212775)_(irp2)_yersiniabactin_biosynthetic_protein_Irp2, VFG048498(gb|WP_012737619)_(entF)_enterobactin_synthase_subunit_F, VFG048755(gb|WP_049127998)_(…	ybt 14; ICEKp5	OmpK35-70%;OmpK36GD	GyrA-83Y	GCF_024498655.1	SAMN38081508
KLEB-CRE-TBH-0080	Klebsiella pneumoniae	6787	Single locus variant of ST2497	K64: Perfect, O1: Very high	aadA1, armA, aac(6')-Ib, blaCTX-M-15, blaSHV-182, blaNDM-1, blaOXA-232, blaTEM-1A, fosA, msr(E), ere(A), mph(E), cmlA1, OqxB, OqxA, ARR-2, sul1, tet(D)	IncFIB(pQil), IncFIB(pNDM-Mar), ColKP3, Col(pHAD28), Col440II, IncHI1B(pNDM-MAR)	VFG000362(gb|WP_002212777)_(irp1)_yersiniabactin_biosynthetic_protein_Irp1, VFG003385(gb|WP_002212775)_(irp2)_yersiniabactin_biosynthetic_protein_Irp2, VFG003250(gb|WP_002212775)_(irp2)_yersiniabactin_biosynthetic_protein_Irp2, VFG000363(gb|WP_002212775)_(irp2)_yersiniabactin_biosynthetic_protein_Irp2, VFG048494(gb|YP_005225740)_(entF)_enterobactin_synthase_subunit_F, VFG048751(gb|YP_005226614)_(…	ybt 16; ICEKp12	OmpK35-32%	GyrA-83I;ParC-80I	GCF_024498655.1	SAMN38081509
